# Supplementary material for: A multi-gene predictive model for the radiation sensitivity of nasopharyngeal carcinoma based on machine learning
Source: eLife. 2025 Jun 18;13:RP99849. doi: 10.7554/eLife.99849 (PMC12176387; doi:10.7554/eLife.99849)
Supplement: Figure 1—source data 1. [file elife-99849-fig1-data1.txt]

gene	NPC001R	NPC006R	NPC008R	NPC009R	NPC010R	NPC011R	NPC013R	NPC014R	NPC018R	NPC019R	NPC021R	NPC022R	NPC023R	NPC024R	NPC026R	NPC027R	NPC028R	NPC029R	S002_LSX286039	S002_YYT422672	S003_LYH286499	S131_LP2882810	S132_LYT235637	S133_TBH291891	S134_GZR282104	S153_HJQ290988	S154_LHW400389	S155_GGQ184454	S157_LJA285049	S158_LSH211761	S159_LWK285081	S160_ZHB285374	S161_XCL281387	S162_LHJ265054
5S_rRNA	0.034132888	0	0	0.148663423	0	0	7.355604557	0	0.388221306	11.23650534	0	0	0	0	0.208584839	0	0	0.350330001	0.390356996	0.193451317	0.937883918	0	0.057974945	0	0.032264676	0.235143997	0.241869145	0	0	0.506098653	0.120005502	1.382167337	0.548397284	0.631975873
7SK	0	0	0	0	0	0	0	0	0	0.225672042	0	0	0.540339633	0	0	0	0	0	4.006169907	2.692473403	3.757841736	0	0	0	0	0	0	0	5.534390539	7.079503463	5.230068624	1.923713341	4.127677133	3.323940411
A1BG	0.094065673	0.12321238	0.027506803	0.017070688	0.07903123	0	0.582108199	0.019845919	0.10030181	0.276484869	0	0.081056488	0.022066791	0.111562049	0.107780983	0.084455206	0.019769822	0.037713383	0.089647638	0.299883345	0.134618885	0.095497628	0.249642487	0.026663739	0.127818374	0.194407618	0.131923136	0.008506921	0.331492402	0.203399608	0.248039329	0.493988538	0.072659113	0.499441154
A1BG-AS1	0.480646791	0.391316367	0.542478876	0.99162176	0.746250437	0	0.294676874	0.398510033	0.611417282	0.396562257	0.702847759	0.770218016	0.300678789	1.149187512	0.296298013	0.620812289	0.77978604	0.681563065	1.189379892	0.716871153	0.772335485	0.863978815	1.575473806	0.165723142	0.406514124	1.185065125	1.951926434	0.805297471	0.907695531	1.32323144	0.652231835	1.758514727	1.584067509	1.083706653
A1CF	0	0	0.06597995	0	0.013736988	0	0.14284295	0.028976323	0.041842034	0.211454445	0.017775729	0.004226704	0	0	0	0.026423583	0.008247205	0.040904667	0.093493814	0.055599879	0.089852463	0.03064455	0.045822122	0.029661547	0	0	0	0.007097516	0.056571465	0.036364477	0.014371168	0.039724897	0.012124228	0.074791419
A2M	237.483258	58.89311321	44.6922455	36.42067575	68.49150268	0.415804572	20.75630233	12.75854778	42.56842969	31.92326168	49.06564927	52.59916926	9.962952104	92.17229367	38.91165862	79.61349786	50.39190058	77.8638471	132.9925619	20.55329335	65.45060529	88.43139259	189.8624967	10.76403678	21.7465129	72.16843293	54.45351914	72.81765113	20.88645238	41.61341471	82.24174031	66.95587505	66.15696418	43.07676545
A2M-AS1	1.429003257	0.353850151	0.238783398	0.343173778	0.481446334	0	0	0.018134752	0.305511748	0.589506439	0.525651106	0.462922402	0.060492402	0.648727393	1.36241489	0.559506108	0.867130355	1.819574387	2.273224023	0.822079844	3.173701624	0.38932978	0.748225912	0.081215738	0.457033845	1.051067919	0.4568149	1.166014762	0.165223776	0.557585879	5.565583622	14.15097852	4.076607129	2.434016136
A2ML1	0.009674802	0.038621216	1.501318545	5.388972757	1.708788382	3.188024843	3.700246576	7.979668211	2.219128907	5.813766675	22.52669351	1.845208821	0.272352484	3.054258466	1.034641354	2.102096787	11.83684981	0.570971222	2.280512289	17.80239519	0.095997293	2.719960825	0.071208443	70.29338591	12.39183574	4.709963551	28.62620524	0.144658424	82.71122284	6.578832033	1.285010301	0.437474983	47.69235102	6.255518124
A2ML1-AS1	0	0	0	0	0	0	3.338258705	0	0	5.71769077	0	0	0	0	0	0	0	0	0.595898955	0	0	0	0	0	0	0	0.246150015	0	5.87592284	0.386292113	0	0	3.155430937	0.113499051
A2ML1-AS2	0	0	0	0	0	0	11.01641097	0	0	5.260614083	0	0	0	0	0	0	0.205175922	0	0	2.07484055	0	0	0	0	0	0	0	0	7.6625023	0.603122747	0.143011738	0	1.508147175	0.465169684
A2MP1	0.005057267	0	0.106477377	0.029368767	0.181289305	0	0.029455032	0	0.035950277	0.356752754	0.045818212	0.139451273	0.009491042	0.191933678	0.084988132	0.07264925	0.034012414	0.025953157	0.414497605	0.128981391	0.440042164	0.044233569	0.034359212	0	0.004780465	0.013935955	0	0.021953226	0.181461142	0.012497605	0.592683388	1.29528104	0.525017866	0.347004398
A3GALT2	0.023022183	0.068927356	0	0	0.206320697	4.432810036	21.99044178	0	0.163656342	12.45100822	0.458871854	0.079352954	0.086412086	0.198577077	0.140687722	0.082680243	0.232251923	0.324902823	0.526581285	0.782882163	0.527158605	0.201364349	0.195516677	0.382849244	0.108810491	0.253762436	0.081568773	0.033312536	1.239097565	1.080963398	0.539614182	0.349595111	0.56905651	0.526555713
A4GALT	7.778540733	6.816465781	9.603912101	14.94110341	4.195502977	0.187910323	26.38103979	19.07201585	14.66564354	20.13473106	4.132653242	17.50169451	6.367892473	7.261564923	5.746182757	5.676154623	6.687284943	6.786527776	17.6025406	6.440489309	8.300894103	11.48920407	3.058311329	46.3360762	10.70391314	17.50947875	9.687504411	43.40029239	16.28516199	21.69448709	5.36456806	2.179273526	14.44977178	4.36664747
A4GNT	0.824508725	0.378244215	0.435542508	0	0.074486898	0	0	0	0.113441291	0.62540846	0.096386409	0	0.299490335	0.367059242	0	0	0.089438629	0.051184578	0.253478569	0.075370643	0	0.282481842	0.067762923	0.040208899	0.087994571	0.018322909	0.141352098	0	0.136333716	0.016431774	0.171436431	0.215402702	0.082177415	0.014483786
AAAS	10.95626114	10.24120916	12.10304005	14.84873839	10.83256579	0.454390594	19.65757525	7.954117732	14.70289686	14.49852886	9.147607082	16.39059437	8.043121269	12.88184565	9.834311431	12.59121401	12.18208483	12.89545429	9.807035605	17.14484503	17.7241475	9.337581739	18.19359699	16.39997373	17.6626879	15.88773313	10.62049871	20.77830416	9.715062198	10.01434453	12.43324279	10.54411972	11.44453365	12.45346253
AACS	1.257046358	1.572887648	2.386106669	3.358921375	2.20161035	0.099649449	4.415008079	2.025359026	4.631265009	3.32632794	2.17962705	3.926750925	2.425028425	2.473983628	0.990402135	2.64088475	2.6548571	4.481515012	3.743245634	3.860792578	2.563388146	4.02088275	2.458225572	6.678975625	7.52923298	2.076759517	2.860304775	2.767546495	2.767924293	3.386700611	4.712829457	2.826598333	5.177956349	8.694236023
AACSP1	0	0.083446964	2.110931505	5.685276359	0	0	1.704505198	0.811492583	2.536072909	2.56691933	0	0.708506845	7.231502787	0.42071315	0.383228359	1.063529668	0.995831656	3.397060878	7.025848482	12.22263195	7.818011651	0.087064974	0	0.484564812	2.028665366	1.142465891	0.032917103	1.340967573	0	3.693546897	7.365781473	0	2.066786306	4.985966282
AADAC	0.211795798	0.380464126	2.807656368	1.762927166	0.284711429	0	0.493424766	0	0.903347688	1.438726917	0.127922909	1.070694001	0.185490692	1.948626854	1.445275348	6.389279376	0.640990245	0.670258162	0.24221792	0.360111714	2.651152681	0	0.095929765	1.600943332	0.64065112	0.992172331	1.150618505	30.25814833	0.072376202	1.168911906	3.028196382	0.08576398	0.907419967	0.768908436
AADACL2	0	0	0	0	0	0	0	0	0	0	0	0.008004148	0	0	0	0	0	0	0.035410021	0	0.042538612	0.011606374	0	0.421277614	0	0	0.032910611	0.040321899	0	0.017215937	0.092530371	0	0.040179587	0.040466631
AADACL2-AS1	0	0.055521799	0.520593329	0	0	0	0.432038063	0.626005918	1.845579633	2.325665897	0	0.447438194	0.069605956	0	0.79327935	1.198798425	0.43652389	0.237920965	0.919029464	0.210206943	4.670957306	0	0	0	0.070118508	0.357715119	0	1.234347512	0	1.466490584	5.12905404	0.150188262	0.91676348	0.727108879
AADACL3	0	0	0	0	0	0	0.169473789	0	0	0.364911748	0	0	0	0	0	0	0	0	0.088739421	0.049474206	0.026651013	0	0.01976907	0.246340359	0	0.128292054	0.00687298	0	0.65626813	0.021572033	0.027280717	0	0.028769202	0.025352889
AADACL4	0	0	0	0	0	0	3.483735492	0.050477938	0	2.812948275	0	0	0	0	0	0	0	0.076738953	0.285022569	0	0.10272062	0	0	0.090425345	0.028270002	0	0	0	0	0.110859705	0.070098452	0.060552093	0.036961575	0.065144852
AADACP1	0.140467353	0.122661231	0.479215819	0.81572773	0.078677711	0	0.272707922	0	0.399412576	0.183498738	0	0.040346954	0.109840412	0.424058781	0.035766287	1.681548487	0.255858046	0.090107244	0.42392149	0.132685297	1.018527018	0	0.039764127	0.35392624	0.022129847	0.096769001	0	1.21951699	0.120003485	1.779017257	4.389863282	0.071100556	0.679940508	0.420713678
AADAT	7.426565316	4.600710222	1.875966764	1.03231562	0.212411345	0	0.276092757	0.800094783	1.123250172	0.681179818	1.159571176	1.170968505	1.5716796	2.562303771	1.870861168	1.986156398	2.948999511	4.976866022	2.18356354	2.216480956	1.537708033	1.431417106	1.757918583	0.549422699	0.119490783	3.058843978	1.007720491	1.223221587	0.080995307	0.683343535	0.425916876	0.727828641	1.366995527	0.137676138
AAGAB	9.745104289	13.9443295	12.29708764	12.39068715	12.4241541	2.164179812	6.799555478	14.10432327	15.68938726	8.861557637	11.94635101	16.7523755	15.54430109	8.214811942	12.62569529	13.03042144	19.60835184	12.81005456	9.2288419	9.907503464	10.52397268	9.381938104	12.94113308	13.62705589	11.18068245	9.058534445	9.28132617	10.36676053	15.96838439	10.55307457	13.53059683	10.45631407	11.06424455	14.72260056
AAK1	4.463329103	4.071026314	5.487908479	4.158205621	5.412323104	1.257928599	1.446791306	1.581097166	3.259337232	1.806274897	3.2573915	3.677564743	8.333328934	4.24393397	1.784717727	3.955371286	3.799204859	1.299102084	9.104471759	12.91390789	8.168743271	4.354111697	2.421377317	2.27885142	1.582374073	2.557997751	1.949921427	1.839050126	12.30860209	10.56390899	10.10729156	11.00316849	11.8103294	6.292091599
AAMDC	2.19395594	3.193575014	0.623836748	1.953359339	2.077528895	0.113848704	3.671100576	3.437072124	1.688852593	7.315583764	1.142102051	1.608520735	1.524130412	1.024608659	1.944412199	1.088289872	1.059776403	2.503741621	1.524863408	1.236575068	1.554290383	0.923883501	1.276463281	0.183247451	1.535353546	1.402876587	0.672826932	1.403138437	0.559192769	1.90210263	1.193261087	2.208764581	1.812648532	2.006649195
AAMP	18.87135638	29.96789099	24.69675134	27.87675912	25.35817706	14.00162308	31.27873021	28.35766937	33.02554757	28.33664654	16.32253949	24.41805395	38.51293103	16.80793057	21.15309342	17.23962066	28.56421284	23.78785332	12.70960112	21.3825314	24.07882548	26.86941565	42.28312157	26.42025564	86.54064268	29.19455001	35.84053966	42.21854758	14.45606309	13.13237356	13.99401735	11.23781278	13.75641556	17.60428109
AANAT	0.064525186	0.386370875	0.113211221	0.530843822	1.578176686	0.555545287	2.066976623	1.433953739	0.351659368	2.275887089	1.013289628	0.852555099	0.18164294	1.391399654	0.345022183	0.521395205	0.216980564	0.400120052	0.430462167	1.036157054	1.477488363	0.416560183	0.584514516	2.064763663	0.325298651	0.325980444	0.914464165	0.591320339	0.909560659	1.249069962	2.331613743	2.231821573	0.903786462	0.890164243
AAR2	10.98218244	15.37135596	11.30883103	12.92283534	16.90536467	1.159184305	10.79328885	9.857725895	11.79123627	9.346068268	8.009318919	9.607337175	10.29095213	8.267274075	6.706530607	8.469099161	9.692230005	8.282350263	11.6244814	12.28924289	12.08648373	11.31187679	12.77094004	15.29372233	12.26921269	10.90382655	12.37814683	15.5173039	9.382252453	7.685730667	11.57099162	12.30177959	10.71927398	14.60796101
AARD	0.0585863	0.847789327	0	0	0.10938333	0	1.251155004	0.03296134	0.027764583	2.296016549	0	0.033655917	0.073299804	0.117911314	0.223761721	0	0.049252429	0.075164086	0.465288708	0	0	0.463624598	0	0	0.036919778	0	0.011531904	0	0	0	0	0	0.15687982	0.042538616
AARS2	4.789246041	6.619792525	14.1714213	12.9196747	8.649141945	0	7.117118416	5.456796587	8.141198597	5.798269806	8.131896813	8.433226928	10.92139796	7.193711027	3.934624442	7.763507484	11.46140005	8.569860016	14.39271131	18.57186654	15.7092283	6.956446886	8.227640198	4.9870167	12.3899959	11.21929015	6.898729293	8.634651301	10.18200809	12.09932569	13.16486599	11.13347367	11.95306641	8.218038982
AARSD1	0.286130177	1.284990879	0.74373822	1.513926654	1.374721654	0.089582087	7.369666553	0.6653848	0.470078984	7.02714957	1.025400199	1.57797549	1.909277838	0.877513389	0.709126509	0.730729062	1.507411544	1.55811254	0.908971137	1.24327986	1.659781069	0.667372773	0.831589859	0.528691653	0.853480818	1.033770205	0.600754896	0.736041572	0.700743891	0.754229094	1.311507211	1.062093354	1.296623833	1.738214672
AASDH	4.093966363	4.363483711	6.049445866	3.923257767	3.662136953	0.879318565	2.68213574	1.460568385	3.877937952	1.824578342	2.255709127	3.750168795	4.739082766	2.758642649	1.932793554	4.906985389	4.449989764	1.921771576	5.594501859	3.828914496	5.052159393	2.472353434	2.604388009	4.200071735	3.138006646	3.179445942	1.290938884	2.680020041	5.966138009	5.271135999	9.821163618	5.988773076	6.62324187	8.796444683
AASDHPPT	7.343953367	8.359339782	8.336151885	7.399269267	7.582573416	0.313047111	1.397677722	1.973746139	7.955381647	1.104672494	5.521602125	6.354550712	9.150205548	4.948008901	3.875670269	6.880913814	5.82168012	4.554629969	3.949657721	1.176570722	4.369738146	3.755242034	4.244182305	8.378658493	3.82385723	3.673768408	2.973586134	5.528216232	3.934301534	4.951303169	6.035405273	5.144063348	5.503212699	5.928347467
AASS	17.68813694	25.90277559	15.18113724	11.0226594	1.620579191	0.204777638	4.750677742	0.493537012	5.608639378	3.699232239	18.80455059	9.769306254	36.17045977	8.283298241	6.896793426	8.852449926	12.61025248	9.793367953	20.66103209	9.478313927	8.84513808	11.81349003	5.480659108	0.651452471	4.747355971	12.99832579	2.865709464	9.798282883	4.509710567	8.550818392	12.47497837	5.115388971	6.917011405	3.676370468
AATBC	0.053153184	0.528049444	0.904327079	4.700253083	2.674052113	0.782896709	1.970054565	1.875834312	2.899114686	2.196714069	1.304593205	3.072908158	9.440289908	3.61775329	0.221466258	0.841654003	1.673652913	0.322369728	2.311787997	20.27964365	1.858834355	3.761514139	1.378837843	0.723203322	5.937918412	1.677752898	0.593507381	4.474842811	10.18000837	4.669004086	4.547356607	1.614277301	4.759636984	7.083700697
AATF	6.260133866	5.512075585	7.988587828	8.812896401	10.80739782	6.581337837	17.37202689	16.77248335	11.62780048	13.78428196	6.843946184	6.810761061	15.30208828	7.886172244	6.174912134	6.378629932	10.26515071	6.698277655	7.675475177	8.777945842	14.8148454	6.941852568	10.8704867	11.23890747	15.07001292	8.769863453	17.02883975	8.588359152	9.808464713	7.525184516	9.356559628	9.579439999	7.7862177	10.28969776
AATK	0.166469796	1.296980305	4.155442855	4.125081623	1.678356724	4.530766932	3.525708208	0.945092951	1.844986676	5.782642162	3.989863128	3.084114719	2.605834534	1.958017826	0.774528283	3.288163391	1.507622785	1.825092678	2.538417865	4.502987282	1.97520613	2.982978892	0.98962533	7.618607704	4.155690264	2.434391968	6.443238608	2.540165189	3.985330186	4.361594774	1.91102737	0.930714849	4.694565371	4.318397291
ABALON	0	0.092633585	0	0	0	0	0	0	0	0	0	0.021328973	0.02322637	0	0	0	0	0.174658743	2.146655789	0.701426215	1.785330789	0	0	0.018709921	0	0.068207822	0	0	2.442383062	1.238651852	1.580944786	3.332672006	1.896635743	2.089265235
ABAT	1.314872831	2.843953723	2.499229092	1.789636653	1.418804164	1.015913327	2.02717367	0.354922998	2.718176653	2.254450732	2.251128116	2.111929532	1.710110611	1.275906629	0.583433887	1.345463134	1.345161474	0.648105108	1.603251949	0.760285117	1.566268068	1.349989606	2.676700364	0.493295593	0.717412222	1.1522635	0.473858988	1.322019496	1.362847457	1.520139811	1.923364039	2.977851442	2.849785244	3.261630045
ABCA1	5.642031071	47.27766788	11.18669827	15.31586908	17.76395296	25.90667641	2.368786666	3.45679365	7.929975994	3.610673144	13.73498468	5.947098433	4.11622639	10.67805453	4.444511056	11.09252349	14.67429038	5.321736488	39.28263912	21.86272588	13.6602586	11.89823036	9.234106249	2.355888965	4.956621758	5.703743937	8.998810802	3.122632051	38.70065861	21.21913355	22.17342183	16.34096256	17.02837681	28.69949993
ABCA10	1.061997806	0.339769629	0.737455601	0.972281782	0.847528847	0.026318624	0.734413305	0.037835932	0.517897845	1.317785108	1.061165048	1.245921635	0.520616111	0.79759233	0.291100555	0.568575458	0.334506324	2.016794169	1.591616212	0.889346685	0.757113906	0.81929125	0.076150315	0.160974328	0.397310406	0.200760657	0.16877603	1.690758862	0.89770602	1.852333111	3.865162327	3.545863558	5.066495278	0.436414315
ABCA11P	0.438956281	0.417010501	2.586950781	1.164263727	1.352260234	0.158572066	0.442490597	0.213717074	0.744090836	0.198494334	0.550646225	0.378249083	1.188166182	0.480556526	0.515854979	0.95495681	1.490283173	0.985538563	1.25501873	1.124305772	0.618532763	0.601216414	0.487488249	0.357325961	0.989450063	0.918831487	0.129603718	0.476369271	0.908671548	0.458935337	1.919227772	0.581104762	1.001539457	1.452625125
ABCA12	0.072536012	0.123561947	0.82503759	0.51564862	3.166215249	0.152703081	1.005190512	2.630109084	1.749593364	1.195898849	1.726763637	2.086352329	1.248634452	0.319300804	0.084067488	0.242535153	1.963966759	0.121942075	1.907011664	11.36916841	2.657470574	2.009577224	0.382353876	8.300013853	0.723488072	0.093048697	3.73977579	0.959097501	12.55185981	4.604928002	1.190114034	0.50389071	3.932074117	3.492386037
ABCA13	0.030868843	1.447295588	15.06954473	3.904343885	0.179816697	0.17396039	1.28729177	0.583537026	10.73478011	1.635595809	0.648829501	11.17188005	17.69937793	3.757435593	0.045273211	0.647423497	0.826275729	1.196028716	11.10626437	37.51321649	1.354286872	7.351590425	0.041944754	0.151200763	1.024776449	4.076223769	5.583697704	1.039835264	27.82007806	33.1543837	37.1996293	0.644996931	16.54507189	7.432729952
ABCA17P	0.193457775	0	0.511235742	1.38871628	0.064212374	0.075710081	2.190914044	0.084654588	0.667236915	2.302582584	0.181761836	0.240792883	0.941279202	0.964116779	0.142303469	0.726935918	0.403579228	0.648075862	1.365715077	1.39085435	2.690673971	0.138768908	0.097359811	0.059576327	2.099608819	0.28629336	0.029617381	0.243641628	0.826370209	1.279296374	1.717206806	0.460599801	1.040493081	1.151046806
ABCA2	4.900977583	4.779846309	10.61823055	15.1392922	6.649662838	1.239179963	14.73700444	1.62609849	6.156488927	5.194572929	6.597329052	5.361813799	3.282162026	14.26280112	2.868720883	6.020050195	4.329953248	11.36313339	6.039277708	8.897601284	12.83338642	14.82132602	10.86055917	2.61610325	25.4626131	11.036451	4.466722744	13.26862283	7.129753676	9.874615907	9.37541679	6.462748695	8.175509441	9.653018351
ABCA3	1.849972792	0.221368628	14.44120046	25.18001019	2.041964185	0	29.0550303	0.15790526	39.95435981	13.95615595	5.22775228	1.289861735	19.62483912	18.35691892	2.521981546	16.58255894	14.98914747	11.99500922	23.45218215	38.50162109	28.17347285	6.798899832	0.86115526	0.310243288	61.69862687	17.54721397	0.392061082	7.432341054	9.111499848	18.47691342	32.50328407	2.025564107	12.91251493	25.99262061
ABCA4	0.160821216	0.103176712	0.275447045	0.208465964	0.090078192	0	3.261621336	2.055186361	0.261307354	2.701130065	0.057240081	0.197971156	0.059285161	0.11394513	0.166720354	0.082508854	0.207627725	0.114217149	0.563806685	0.659187545	0.394549386	0.369598832	0.009755569	0.091172366	0.070580208	0.17410003	0.386648518	0.124663059	0.264970504	0.315810249	0.642829129	0.165713454	1.249329185	0.162643683
ABCA5	1.408662579	2.416873445	8.872829745	6.231480808	5.832869793	0.344639358	3.54449832	1.46220291	6.24995586	2.385009439	5.361142365	10.75341087	5.606432291	4.715023889	1.569617561	2.706260467	3.629452591	4.016394475	5.15165621	4.970807894	3.196845547	3.017048172	2.134207627	1.393567757	2.081093669	3.487165096	1.285263005	1.673115687	5.793957577	9.912540983	13.03917507	8.206579173	9.622776719	3.489504935
ABCA6	9.86105432	3.924015207	0.983094633	1.106650061	0.809153731	0.144595739	1.46371174	0.016854516	0.653071033	1.630624431	0.904708128	0.367139894	0.04997502	1.234570988	0.742450594	0.74713703	0.573654536	1.022786097	5.64984582	0.839505715	0.781238547	0.748644342	0.466429758	0.052837579	0.044050141	1.130505735	0.263387996	1.24264165	0.268729449	1.342854862	4.347623528	3.548305145	3.350695692	1.388488562
ABCA7	1.90001107	4.521340425	20.60754517	11.9451336	10.82196071	9.788726431	26.34582772	4.142846864	8.600131983	27.66679361	11.24129098	20.53464686	5.409415169	12.3969768	6.299987597	10.55378176	8.632543334	8.08936968	6.481223129	8.024518774	11.81434447	7.512624049	19.72644801	12.97473205	11.11933976	19.27523144	11.37264847	11.97052374	10.55446927	18.83005152	8.774873422	17.61036799	12.3776218	6.220323133
ABCA8	24.29534224	0.448426306	0.367536205	0.136855504	0.269863453	0.049187946	0.40262197	0.007071311	0.708815517	0.689601413	0.869215856	0.285202692	0.015725263	0.628784431	1.539340531	1.466998873	0.422651814	3.055727957	7.230961472	0.308682436	0.129508564	1.881944695	0.156552463	0.038002291	0.401966838	0.83989261	0.210288259	3.822224669	0.096638935	0.214831968	2.140736762	2.551133242	4.830926864	1.222878324
ABCA9	11.68693804	5.377759189	1.130377927	1.994162278	0.482110107	0	1.080686084	0.030447492	0.901311473	1.171548788	2.185352727	1.283535558	0.033854741	1.92941564	0.897652012	1.499317868	0.38996671	1.428306797	3.615255079	0.679164625	0.979549403	0.924151975	0.55152005	0.093502518	0.095004096	1.477092302	0.18261266	1.681749084	0.118887356	0.573161293	3.455065937	1.993170296	2.821863996	0.94306422
ABCA9-AS1	0.693160189	0.129705607	0	0	0.07059066	0	0.137630855	0	0.011198692	0.185217121	0.014272603	0	0	0.135882508	0.012033741	0	0	0.010105673	0.825755184	0.133927835	0.378760813	0	0	0.01190802	0	0	0.009302659	0.011397567	0.040375754	0.204385994	0.784651357	1.068521672	0.661970686	0.188734876
ABCB1	0	4.778977166	2.638085324	0.971714935	1.867640285	0.200024487	1.370303295	0.041079617	3.241139725	0.445125082	1.617037226	1.503038716	0.121804428	1.819412018	1.096902619	1.092601045	0.729777465	1.837105543	2.613361427	0.206912277	0.993856494	0.745075838	2.418352046	0.147178697	0.325925464	0.916599884	0.565305598	1.232609749	0.343082646	2.420879234	2.685965371	3.075774636	3.67475151	0.653860876
ABCB10	4.42700992	8.615271625	10.69299839	8.941811496	5.944912002	0.623706859	2.127198686	2.185578464	13.14659549	2.47231782	5.414601623	6.599533143	9.004043927	7.866115789	4.260894252	8.724494648	10.85807754	9.435388681	7.509969656	6.821477066	9.439991147	5.192762914	6.353814247	6.140520465	10.4983767	10.22445435	3.797106892	4.275855036	6.013482893	7.282005695	10.19482829	7.859696511	8.37106728	5.52070476
ABCB11	0.027433538	0	0.855696017	0.079656581	0.112683304	0	0.372822596	0	0.208016075	0.680915333	0.024854445	0.244274922	0	0	0	0	0	0	0.226590452	0.012956844	0.104694866	0	0	0.041473477	0.025932005	0.025198891	0.032399478	0.026463774	0	0.107340862	0.150035999	0.194405016	0.141269853	0.149393043
ABCB4	0.037712879	0.851534289	1.172649094	0.355887619	0.232358567	0	0.439302114	0	0.969581934	1.256283194	0.301812032	0.514539424	0.058980227	0.206017755	0.220859448	0.321668513	0.327613435	0.209665072	0.569075285	0.329517756	0.172708808	0.24346592	0.224194544	0.023755658	0.124770524	0.294447727	0.100213997	0.086401891	0.394679195	0.485399528	1.22279425	3.222889991	1.592469788	0.198524894
ABCB5	0.025442036	0.186622099	0	0	0	0	0.489000627	0	0	0.23929964	0	0	0.009549483	0	0.007773768	0	0	0.006528241	0.213374355	0.014419511	0.058256806	0	0	0.046155316	0.004809901	0	0.012018992	0.014725602	0.065206603	0.031436397	0.065596612	0.077268186	0.050309587	0.124693242
ABCB6	0.380084955	0.447054485	0.264630775	0.37444332	0.278785639	0.308118777	0.896032832	0.160380191	0.147960426	1.808758167	0.049193179	0.421096629	1.520030926	0.335646764	0.172818851	0.105625798	0.296706852	0.499245491	0.508851531	0.307738118	0.621652164	0.265727989	0.245934061	0.123129613	0.658682895	0.274312074	0.309945667	0.471405991	0.55665017	0.514363472	0.85375672	0.563422391	0.536848239	1.025045796
ABCB7	5.860168673	9.69846185	12.16938031	9.428864998	12.86294922	0.446884914	11.82358712	4.309745122	8.184999197	8.204432469	8.49191034	7.899145768	12.11401431	7.0450734	4.288630713	8.500907014	10.85304635	6.104234858	8.796832916	11.12345073	9.56910014	6.470188132	8.79520911	8.235899344	6.761242097	7.385896683	6.565077823	5.8289536	12.27558879	11.59127798	14.98088882	14.6024583	12.45633086	10.18258452
ABCB8	3.501472748	3.712187717	4.706422615	6.270105993	7.016884357	0.177705682	4.143372747	6.246279812	3.740777998	4.824585931	3.053444201	4.712780126	7.51812915	4.195183224	2.701649555	4.271675301	4.296673016	3.100566851	4.096741484	7.298870945	8.271782539	5.497254131	7.01418593	6.033320253	5.272350793	5.575149306	6.932882667	5.979107883	3.989203244	5.320784919	5.315667862	5.82779843	6.394489098	6.453909061
ABCB9	0.542232939	0.315665092	0.632169093	0.547966376	0.565738383	0.079056366	4.314041948	0.975016817	0.393011637	3.888941732	0.712803273	0.366464852	0.641829653	0.785615797	0.268008998	0.515471597	0.735907107	1.020763463	1.624602908	1.521513311	2.320893992	0.832511734	0.782537444	1.023331747	3.298104839	0.544452739	0.853848491	0.461528136	0.935559482	0.676556152	0.847288863	0.543543987	1.049008215	3.060879219
ABCC1	17.18729474	4.821857514	13.9176818	17.00375928	7.045984577	0.321226186	3.567379636	0.739926599	19.38761826	2.26637293	7.211103036	8.262481035	25.64462597	16.39636373	2.184977823	9.831597777	31.25572797	4.256162646	20.63506957	38.15013199	31.67354708	20.29849478	10.00727915	18.32187602	6.786059986	33.41372909	21.35967973	21.1760472	30.3043889	36.83396015	26.59559552	18.00060842	19.03978568	31.5394608
ABCC10	3.755800073	5.033504771	7.55927319	6.06185546	6.554198229	0.232620101	3.139531823	2.631075846	7.858383549	3.517055364	3.648210065	10.18366515	6.605633626	6.755561196	2.737627632	5.593099049	8.970145088	3.753164221	7.919663964	16.59641417	10.02107442	6.116414085	6.552467021	3.528342044	4.28010905	13.40870603	4.862368766	11.38346615	10.15612815	11.71515383	11.74667239	10.86962693	12.0670992	5.721683303
ABCC11	0.084519532	0.029197799	0.076047105	0	0.080114796	0	0.586933697	0	0	1.452337425	0.117805611	0.061625866	0.012201458	0.011215699	0.009932611	0	0.05465694	0.050047143	0.223061141	0.239511154	0.290297403	0.044680135	0.055214234	0.162175891	0.055310873	0.111973332	0.019195964	0.051741335	0.074983544	0.172716207	0.152387939	0.161252856	0.220965939	0.194726459
ABCC12	0.003158757	0.047285867	0	0	0	0	0.165577892	0	0	0.544688046	0	0	0	0	0.004825762	0	0	0.01621028	0.072249551	0.053707648	0.028931505	0.023681299	0.005365171	0.02387673	0	0.021760912	0.014922184	0.009141289	0.097148744	0.066350782	0.029615092	0.03197745	0.031230945	0.086007194
ABCC13	0	0	0.113049319	0	0	0.067051493	0.498947147	0.03707459	0.006245866	0.878062512	0.011940426	0.003785584	0	0	0.0033558	0	0	0	0.008373635	0	0.085504713	0.010978534	0	0	0.0041527	0	0	0.731030284	0.00562971	0.024426977	0.028316911	0	0.035291375	0.126794593
ABCC2	2.630291748	0.514815012	0.990174303	0.263357541	1.634136395	0.496937172	0.572284052	0.076543086	0.676988935	1.332956976	0.582057446	0.46242323	0.35461956	0.769288615	0.479206264	0.583604176	0.756141751	1.294554236	0.497028685	0.406955514	1.730690798	0.29276855	0.462162272	1.034098415	0.096452329	0.281176679	0.241015307	0.486682687	1.317265466	1.073997863	0.881362614	2.184531888	0.915439527	1.06603874
ABCC3	1.685413421	3.3334736	4.578927161	2.265516761	1.38584833	0.08053132	7.41933474	1.215613115	1.926014194	7.181225216	4.896049086	3.605475029	0.859721159	3.676629583	1.347318341	1.891523415	2.224197479	2.542616362	6.723852568	1.096841199	4.493092213	1.989616691	4.560325832	3.162747312	2.651415357	3.787055944	24.63535611	1.559667038	2.097027818	3.568721958	2.980040927	3.342993248	2.37968494	2.857498565
ABCC4	1.978956664	4.414370016	7.360008311	6.095979892	3.175169052	0	2.052581397	0.655829068	5.905429957	2.266475781	7.95757388	4.023085185	5.070623406	8.646430428	2.843865814	7.480288549	6.882590738	1.252074673	7.211045472	16.09834613	8.786889166	4.708323268	2.624554464	2.244948841	7.468329593	5.042408735	3.27276577	4.044642103	10.86959304	12.91460975	12.18917629	7.595777585	12.10599131	13.05995355
ABCC5	8.120918451	13.56510961	10.92676452	10.08951795	15.29126747	0.652545328	6.89397333	4.332660226	13.60611165	5.034098063	14.6701424	22.10915774	7.749738886	17.61377456	4.805418405	11.9616726	14.31875431	8.221509607	11.92804876	17.31373224	10.27093967	15.59236969	11.69557488	8.993828453	9.270094593	20.57720635	10.30570581	45.29036014	21.88977471	12.4074015	16.07198934	6.804072383	17.65871481	17.39572102
ABCC5-AS1	0.050216829	0	0.058737876	0	0	0	8.481856001	0.254273193	0.142789286	6.691248229	0.545949882	0	0	0	0	0	0	0	3.732944837	2.846085474	2.299715363	0	0	0	0.14240486	0	0	0.290650105	4.375905321	3.040368771	3.472227415	2.490995611	5.027050061	5.797405664
ABCC6	0.056008782	0.083843858	0.746116138	0.135523533	0.076685388	0	0.362457617	0.031511198	0.703391456	0.195111355	0.01127628	0.343202314	0.093433282	0.064413587	0.028522303	0.033524332	0	0.199603399	0.308407298	0.079358745	0.135372992	0.116638769	0.385810277	0.004704053	0.070590968	0.094318559	0.058797625	0.031516855	0.183421894	0.219148941	0.123985074	0.078750121	0.334565982	0.138945991
ABCC6P1	0.006864381	0	0.778828964	0	0	0	0.399802055	0.046343778	0.107352073	0.322820864	0	0.461373481	1.919489219	0	0	0	0	0.167328268	0.18317539	0	0	0	0	0.04150974	0.01946601	0	0	0	0	0.033926753	0.008044671	0	0.161188449	0.029904734
ABCC8	0	0	0	0	0	0	11.13081244	0.017594294	0	10.13146943	0	0	0	0.035965361	0.010616962	0	0	0.142654294	0.443744564	0.039386665	0.095476527	0	0.023607384	0.063036258	0	0.028725174	0.016414843	0.030167062	0.124677566	0.081574621	0.032577475	0.059799435	0.073004292	0.041628598
ABCC9	1.918035586	1.884830285	1.342304066	0.491577315	0.438358213	0	0.814813521	0.061598206	0.691819992	1.191888756	0.874368941	0.964408918	0.232109736	1.68587425	1.07793973	2.326438834	0.896567201	2.936795947	7.191998326	3.562262113	0.817095837	1.540306516	0.929815108	0.22375719	0.10924326	0.79616162	0.632157993	0.354986717	3.720645232	1.941547969	3.141259714	1.057061732	2.781425355	0.945121915
ABCD1	3.416191676	6.538206648	4.965549863	10.64630998	5.752834433	7.407568773	2.689648725	6.620533888	4.659137163	3.357944544	2.923641366	4.966955057	2.714846045	5.970034746	2.890030907	5.055331417	6.108697434	2.676821629	7.540170045	3.058751865	8.561264961	5.90227715	14.86517039	14.84592232	6.700351064	8.831148592	6.163577766	5.128312707	5.50428457	3.877339784	4.362212743	4.460942632	4.029492775	4.078190078
ABCD1P5	0	0	0	0	0	0	0.545777526	0	0	0.244827229	0	0	0	0	0	0	0	0	0.476297661	0	0	0	0	0	0	0	0	0	0	0.077190113	0	0.126484809	0.077207534	0
ABCD2	0.101939036	0.384326912	1.881288092	1.397741227	0.900871143	0.248229597	0.241887293	0	2.26519477	0.3551133	0.903031561	1.197239927	0.333021762	1.452426737	0.305704856	1.111849133	0.774458521	0.237348856	0.777209666	0.46005936	2.394701202	0.44816549	0.904197246	0.125570624	0.267665435	0.754285247	0.071343255	0.196671063	1.606292236	1.502150778	3.645951054	5.912820137	4.110849448	0.71137959
ABCD3	6.107966606	4.909348375	12.76099291	8.20367437	9.456428154	1.014985653	3.448001604	3.103345871	7.570547807	3.559909686	8.791555083	10.73161378	4.873203782	5.516967172	3.392797888	8.037473016	7.09926699	7.414343783	8.239081701	2.236821053	3.665031814	5.01359469	6.118249636	7.041442321	3.704022562	6.60736179	4.505733629	3.820769383	5.081658403	7.214211143	6.625918875	5.533310887	9.914036821	6.27709073
ABCD4	3.760106042	7.795877273	6.927070403	6.706722574	4.816923004	0.264874483	7.320850242	3.803330404	4.574516704	6.231214534	5.835035217	6.128393653	3.946679128	6.926691812	4.607883866	5.473853569	4.177104736	5.044608185	4.986188523	5.008026396	6.106833959	5.188234488	6.277081989	4.251159054	7.26854823	6.131763839	5.477981704	5.475758151	4.412348449	5.485621129	5.867118107	8.586413134	8.500814558	5.806455592
ABCE1	10.22515632	20.39971923	18.12060181	16.72244017	14.76030697	0.697343758	4.269522198	5.437658272	14.296877	2.887593551	14.59058684	10.27521332	22.48439028	13.31381802	7.937044339	17.86817717	12.21152067	17.4061307	13.59987575	3.835060426	12.756868	11.17933727	8.792296038	16.50957159	10.7635268	10.02760595	10.97946936	10.29705124	14.28834468	11.29189703	13.84248617	12.0562938	14.91368586	19.70995708
ABCF1	14.02270808	15.7145227	11.6940708	18.02991838	20.64345655	10.51508446	5.034394452	6.169680704	18.285584	4.12216953	12.1430093	11.99812987	23.31653322	12.19854197	6.069735817	16.42829745	19.76007886	6.146072418	10.61981614	13.54586925	11.27928271	21.42522146	20.54527977	13.28790752	5.78838131	17.99342865	15.57096124	18.81374658	16.33490724	9.856783177	10.05679535	10.66397259	10.05206934	13.38400478
ABCF2	2.59449853	3.321134767	2.279156346	3.113308876	4.691807093	0.124330054	4.780052422	5.549821129	2.815433627	4.233177274	1.842089889	2.637192326	3.825745515	2.301815471	2.192180706	2.205822642	3.213853866	4.157412113	2.179961283	4.621433665	4.898166234	3.446935219	2.581110251	3.13784893	7.377498052	2.961926222	3.68948325	3.15657253	2.958377274	1.589807424	3.208150675	2.042254785	2.977471766	3.615791922
ABCF2P1	0	0	0	0	0	0	0	0	0.071738806	0.395500226	0	0	0	0	0	0	0	0	0	0	0	0	0	0	0	0	0	0	0.12932352	0.093521176	0.029567504	0.025540853	0.093542283	0
ABCF2P2	0	0	0	0	0	0	3.243934442	0	0	3.118238692	0	0	0	0.411779087	0	0	0	0	10.4644688	6.764260576	5.101328066	0	0	0	0	0	0	0	0.407849681	1.37638316	5.68809861	0	2.950058156	3.98627071
ABCF3	9.30398157	10.17673949	13.18942245	13.73088154	12.82428054	10.58884235	10.43213859	13.80266708	10.72622588	11.8055906	9.851248141	13.97659726	11.92638633	14.614533	6.882458471	10.40420584	9.528997114	10.27122215	8.698881134	12.855949	17.27529221	11.80057293	16.98597977	12.43131421	11.31302276	12.6197407	12.34498816	19.59510313	12.14886056	12.08289879	11.59284951	13.10942054	12.5160575	10.55194592
ABCG1	0.038476871	17.23361808	11.85003294	10.02706981	7.232659496	11.80848303	6.230001573	3.461441482	9.786478151	3.588852791	6.414160403	5.112587309	9.09846843	6.013683406	2.368942423	6.190603859	15.19005741	3.875107107	11.58762722	14.06559527	7.506442269	6.572132519	13.75031963	5.345691283	7.783372085	9.325163209	5.175825841	3.741366289	15.31478551	12.56068891	12.99121803	8.460327336	9.624743461	14.60431094
ABCG2	0.344919593	1.614461221	1.653565702	0.648869232	0.326525484	0	3.112402918	0.163990824	1.443517804	2.398882637	1.285181938	0.39349932	0.182342335	1.064328894	0.252341189	0.567019676	0.343060235	2.000685639	1.676006782	0.302866233	0.812039551	0.868027737	0.288798458	0.220327845	0.128579526	0.582330615	0.671276681	1.173916468	0.423329125	0.342148996	2.043905584	0.752451556	1.374908843	0.190476129
ABCG4	0.007512502	0.011246042	0	0.010906726	0.050494276	0.141121552	1.07199875	0.025359729	0.042722919	2.590873411	0.558111126	0.038841183	0.077543477	0.012959767	0.034431469	0.134899344	0	0.110840054	0.386621523	0.021288901	0.068808071	0.159577462	0.127600358	1.737659296	0.071013162	0.046578763	0.164139268	0.06522244	0.057762443	0.106748878	0.013206347	0.053236589	0.26925358	0.053183447
ABCG5	0	0.047387557	0.059243148	0	0.07092274	0	3.429302125	0	0	3.969886679	0	0	0.023763324	0	0	0.011368533	0.01064488	0.064980565	0.349957146	0.287056793	0.130471755	0.023732227	0.053767086	0.162710929	0.053861193	0.008723084	0.022431413	0.100770423	0.129810221	0.21903732	0.26710902	0.192277311	0.320805607	0.310291759
ABCG8	0.035349633	0.105835174	0	0.012830239	0	0	7.051623131	0	0	8.727792139	0.032026328	0	0.315120397	0.152453546	0.02700254	0	0	0.068028434	0.539029548	1.377387895	1.5176827	0.077296709	0.300207971	0.080161305	0.075183354	0.280055176	0	0.217387738	0.407696642	0.808048693	0.69391549	0.536789191	0.589790239	0.683379274
ABHD1	0.045780828	0.167524737	0.011899812	0	0.113966562	0	2.933053221	0.017171221	0.086783812	3.947164865	0.036868322	0.061365713	0.725525579	0.175502678	0.163196238	0.091341133	0.256580688	0.163153146	1.105308903	0.518934202	0.780388292	0.076271174	0.120958525	0.146111148	0.057700112	0.084103339	0.048060392	0.213452056	0.495409634	0.571957063	0.876325272	2.312145047	1.18189227	1.434892749
ABHD10	9.84633829	12.2422718	17.21639993	11.77103305	10.84674207	1.537692381	13.44023077	4.658055954	13.61087706	9.471353273	7.670496443	12.91163979	13.41648462	14.10780686	7.801217988	14.684939	11.44319294	11.84233686	7.459552928	7.84275076	7.908059614	9.848284976	9.41473961	6.68256322	11.67295606	11.38591983	5.349383294	10.31047814	7.85242266	5.567755286	10.31507071	9.454875573	7.977754093	10.36729858
ABHD11	1.965213333	6.022380889	16.86100358	15.14691288	9.728034375	6.184934069	60.88546892	9.742473496	14.95008194	48.14593235	9.060764551	11.13582994	14.07673265	8.058325441	7.293635013	25.40412783	10.69119829	35.70737383	16.94446097	10.05921494	37.0359665	24.83827929	15.48379336	13.61046625	57.42182016	22.54053985	8.603314021	24.69925925	12.97421686	16.85779457	11.3829596	3.072740951	9.982168534	9.883788884
ABHD12	13.3933511	19.34009331	15.20003979	19.38477393	13.83409153	0.451576619	28.60251991	9.135049327	14.67675232	16.90414564	12.32088994	13.36396089	9.925293702	20.37960228	12.72814618	12.17298401	15.07046764	19.74744009	14.63639516	16.32996528	16.70221097	10.3757379	34.33303644	9.594342736	42.73333539	17.43151453	11.27523559	14.0330007	14.45231819	10.77802686	13.13656025	13.05803499	14.53239886	21.11757576
ABHD12B	0.105993217	0.269737993	0.564103014	0.130799727	0.68867193	0.124441963	1.080338203	0.098394495	1.906272315	1.786181011	0.163248515	0.840277077	0.039783782	0.03656964	0.048579052	0.123713384	0.089106555	0.285569403	1.000048245	0.090108962	0.497538554	0.258256186	0.090015104	0.104154981	0.055105511	0.189850733	0.0625899	0.01533696	0.421065332	0.032741531	0.366443442	0.209237866	0.628779272	0.496392337
ABHD13	4.200301896	9.167441583	7.52436808	7.161354939	4.354374536	3.118378503	2.158571588	1.750013735	7.715516631	1.902020453	8.985910948	5.246615771	6.036275954	5.266987256	3.44440467	6.773839921	4.888668032	4.222762844	5.912029105	2.350553095	4.56642994	5.568048136	4.136661133	2.621348262	4.537605384	4.717328644	2.949281127	5.484006105	4.975491052	4.879187319	9.126308244	7.628849055	7.475838646	5.151300485
ABHD14A	1.010207175	0.859910789	1.251131571	1.394735481	0.643494124	0	7.383526862	2.373715461	0.830765841	6.054995367	0.394807323	1.5020333	0.334565212	0.922606802	1.54333484	0.373469232	0.649436149	1.448536472	0.868371956	0.757779234	0.476238364	0.668254799	1.194361886	0.703714906	1.376201044	1.10531522	0.385993863	0.831188409	0.050766823	0.624110302	0.800877759	1.273331831	0.86905554	0.517761859
ABHD14A-ACY1	0	0	0	0	0.033249224	0	0.83553675	0	0	0.193866552	0	0	0	0	0	0	0	0	0.009428913	0	0.045308402	0.018543139	0	0	0	0	0	0	0.025356754	0.018336908	0	0.050078527	0	0.010775377
ABHD14B	12.75561469	19.16178303	13.7348144	6.739000924	12.67832034	0.104970594	19.05047305	15.55597972	7.987030076	11.50463363	6.804252306	6.047907642	1.831753064	4.3058119	7.421555484	3.946798042	3.44502121	9.281777803	5.041545199	3.209296761	5.493489635	4.291771647	10.54168277	5.890985252	8.690946219	7.483693875	6.449971397	7.137018604	1.489470648	2.807878874	4.75883886	5.838028219	6.675972586	2.864513527
ABHD15	4.629035384	5.3394906	8.190793983	5.026081883	3.804712755	0.092375292	2.864116474	4.99105526	6.143099595	2.107068194	4.585908077	4.429538473	5.512667682	5.270894592	3.586068139	4.238513363	3.042681236	1.892703667	2.649472041	2.712734642	6.155515968	3.973430192	5.089431923	2.587110162	6.575903849	5.66427323	3.879535299	4.079580083	3.579357837	4.747492789	4.963924677	6.962879596	5.664243066	3.013538823
ABHD15-AS1	0	0	0	0	0	0	4.401243369	0	0	12.83313635	0	0	0	0	0	0	0	0	0	0	0.288386766	0	0	0	0	0	0	0	0.968370366	0.466855709	0	0.38249818	0.155653692	0.411509927
ABHD16A	0.175801222	0.271659753	0.716395588	0.782156465	0.349405069	0.199742384	0	0	0.467632334	0	0.441856139	0.254109064	0.319285687	0.645679127	0.086638297	0.376779423	0.352795872	0.181892382	0.043237231	0.128563842	0.103883121	0.368469538	0.78021182	0.265772784	0.241227592	0.695410201	0.287994925	0.344643978	0.043603481	0.063064304	0.039876617	0.03444602	0.154191979	0.117352498
ABHD17A	9.061589564	11.3826471	28.54875077	27.70941881	20.26770646	27.76360793	18.99271416	23.99069024	20.84096739	18.34270006	21.13942428	22.10280959	16.48762024	21.15163189	14.4415866	17.60113423	16.10017697	13.31884585	9.57198085	16.90532583	16.33047022	22.90865405	27.82400733	28.0130399	40.51079975	27.23801726	22.01091958	30.86458866	10.21597348	10.48553309	9.61705598	11.51534064	12.82065129	8.35248739
ABHD17AP1	0.302591342	0.03774769	0.088484145	0.475913957	0.73443762	0.888147882	0.146865187	0.170241438	0.573603214	2.174086762	0.182762666	0.651858183	0.236615535	0.173999443	0.30818745	0.543352605	0.084794332	0.355862514	2.499287835	4.430325128	6.178084372	0.283567079	0.214147281	0.11436289	0.500551558	0.625372256	0.387146009	0.583789718	1.098661454	1.869422218	2.039065644	3.21642474	1.682859728	3.762481376
ABHD17AP3	0	0	0	0	0.023204274	0	1.327082616	0	0	1.298854744	0.337797486	0	0	0	0	0	0	0	1.02653247	0.939183175	0.806316209	0.362349568	0	0	0.019580146	0	0.048926916	0	0.74324058	0.665450735	0.97102077	0.125817343	0.665600926	2.346245985
ABHD17AP4	0.051818906	0.038785855	0.51520031	0	0.319269362	0	0.905426304	1.093272162	0.22101708	0.203080012	0	0.133957215	0.097249245	0.089392453	0	0.093049383	0	0	0.098770197	0.954487521	0.237308362	0.06474799	0.132022152	4.974513115	0.122456691	0	0.275395561	0	0.332022843	0.160069706	0.060728857	0.498355715	0.384254	0.141093429
ABHD17AP5	0	0.43970495	4.809979369	2.481094774	0.598259844	0	1.244191247	0	1.936154727	2.092967467	1.451533416	0.230096577	0	0.092128957	0.244767924	0.815131582	0.493864492	0	0.254484436	0	1.284007744	0.500475533	1.451345567	0	0.277651803	0.220747425	0.504579622	0.579570149	0	0.131975839	0.531997179	1.865220718	0.825035161	0.058165046
ABHD17AP6	0.180472742	0.067540886	0.791611025	0	0.303255852	0.529712722	0.394172658	0.03807603	0.673530498	0.707278661	0	0.54429742	0	0.077833084	0.275715592	0.202542837	0.227580189	0.057884986	0.601987322	0	0.309932904	0	0.114950322	0.034104387	0.213243548	0.031082252	0.159856044	0.783418961	0.231271084	0.278742074	0.052875987	0.296887955	0.557609971	0.540533793
ABHD17B	5.157653571	5.790666569	9.617150983	7.522600327	7.347010984	9.269954727	3.152315573	2.901756396	9.992041018	1.185331153	8.56674517	9.135619505	5.452152894	7.922560977	3.283149339	7.832185723	4.282414642	3.431079222	4.202373138	3.676490304	3.20763273	8.373890992	7.165068421	4.945470313	6.176957177	4.26596824	3.703646828	4.606789427	4.26346953	4.317402919	4.701263182	4.713685752	5.823415465	3.68421217
ABHD17C	4.902544264	4.277030778	14.27911764	13.31125816	9.274512092	1.006322729	5.635136659	4.055144486	11.52140649	8.754109086	7.094864819	11.4705713	9.712496889	6.709868506	5.545441026	6.774479934	17.81789113	5.390054527	8.267776249	13.92961489	15.29976474	4.551719413	3.683734731	15.74590224	24.50914455	13.00857822	12.12446612	6.220048472	15.46073018	19.19986472	12.10742024	1.531644905	12.06983448	11.30133861
ABHD18	2.311266106	4.768921364	5.101336083	4.925291816	2.418431546	0.681583832	3.148766086	0.293955637	3.255039176	3.753992364	4.181382286	4.846172094	4.698482445	4.093557374	2.039896103	4.977704753	3.044196194	3.216643063	3.416450618	2.70417582	3.398041139	2.18522221	1.984420478	1.733349805	2.225919665	3.364468269	1.521230604	2.037058268	3.431441502	4.465301161	3.835517082	6.053343562	4.690521266	4.038684751
ABHD2	12.90846767	14.14002556	17.58602343	12.01781031	14.52163145	9.691884075	2.400014247	1.379482254	16.80839701	2.587429766	10.03246017	9.290946133	9.096310853	10.15623563	4.232840676	10.65756328	9.822224565	6.349879418	21.22832663	22.62538909	15.64937965	20.62944182	20.7225263	5.992099532	8.427302566	13.84569675	9.095986618	16.70499888	11.33715667	13.15085974	19.61037222	11.02119793	20.92232384	24.96395435
ABHD3	0.81454549	11.30528614	8.783074808	8.230968692	10.01911214	9.119891402	3.173243377	2.075884949	8.988399152	3.044246587	9.627795736	8.357659999	9.779429539	10.26423351	4.69745862	9.637995813	10.82032771	8.381019388	5.192391791	5.243257351	9.782692077	4.799062866	9.55630527	8.774841538	7.449770314	9.959420027	3.746035637	4.511567322	11.00502869	5.93211144	9.944294652	9.381864434	7.180141547	11.53874086
ABHD4	43.24947219	5.024245346	4.061139606	6.023608141	6.190666448	3.301815228	3.875869723	2.256159168	4.343881638	3.311002538	8.409193145	7.529415808	3.648925488	8.604935099	5.118656584	5.320138466	3.697199533	3.927332724	10.62164264	3.164854039	8.692133016	10.52031542	7.066818197	11.78376109	7.920462666	8.90577555	5.111937067	9.871945091	4.642070917	3.932523314	4.048637699	5.998674163	8.195797932	3.478927165
ABHD5	11.21898102	15.26070556	7.060711146	7.772022536	20.14509885	109.8543358	6.616434112	5.326082825	11.08395082	4.481141	13.61512718	9.341108586	5.908167575	10.9001161	4.038207751	10.57273611	6.216985669	3.819861596	10.84065189	4.33435848	6.103489524	6.958061476	8.071165132	5.949129647	2.589820034	5.309420971	6.2697637	5.468496506	11.55094072	12.09164136	8.727638456	8.035154867	11.42450012	9.671607623
ABHD6	1.08932321	2.662153462	5.004552105	2.172167712	3.300664067	0.308175024	2.369648724	3.223084526	4.776777059	1.697350546	3.174769297	2.895177841	1.120696617	2.015028933	1.142886839	1.850007879	1.809481269	1.330209552	2.176384368	1.543460145	1.547678323	2.107268338	4.157428711	3.422601838	1.681017486	2.929439502	3.286023827	1.832597906	3.161886188	1.548684439	2.499418013	4.304783086	4.16049439	1.650970029
ABHD8	4.11355358	3.158713024	3.83927765	5.167567501	4.047024813	2.127000313	13.77927732	4.101046917	5.575630881	13.11409851	4.692328067	3.765046345	5.039975137	5.772608665	3.207345839	4.133413575	5.124570374	3.322388642	4.448480069	7.217659883	7.49140084	6.351645954	9.792519136	3.415500315	9.690790322	8.574988673	3.599581983	9.452605563	3.823821445	4.450691092	4.745918935	2.718679373	3.832672841	6.314039492
ABI1	16.94069129	25.51863755	24.69398499	28.27495133	27.9782641	27.21834255	5.33338595	8.971861018	35.37342211	7.264949093	33.32662909	24.00892493	40.71032548	25.58328081	16.20760576	23.06049602	30.40801527	20.05801212	17.75208132	21.45575986	18.58980202	15.28607475	19.57458462	17.49016547	13.35863145	16.75576581	19.26867919	17.32213986	21.99526175	30.97724505	26.50192622	21.75094915	26.1675334	19.38708013
ABI1P1	0	0	0	0	0	0	2.204551366	0	0	4.285350888	0	0	0	0	0	0	0	0	0.561138182	1.906877267	0.096300581	0	0.071433415	0	0	0	0	0	0.431155377	0.31179292	0.640743661	0.468332593	0.779658227	0.343537305
ABI2	3.246420812	3.114453798	2.561045393	2.869533498	1.362643145	0.047406462	2.328239066	0.580996063	2.919147667	2.009700894	1.704735194	2.482557742	9.244993182	2.333491306	1.421901152	3.063379028	3.085632693	2.222390456	4.504305806	3.22389841	2.632735951	2.883387751	1.853453854	0.599749562	1.937042202	2.378349848	1.226762046	2.069759248	3.992035686	3.057123499	4.189108085	2.548665385	4.0683516	5.188206955
ABI3	0.009589451	4.119939028	18.39528681	26.17347892	6.6924961	1.463611779	22.67584141	2.071732941	20.85938683	21.87236221	5.403888694	11.1223214	4.697126665	20.69491704	10.21118758	7.025531487	8.706610164	3.60475449	11.66143844	6.820813026	16.68791824	10.10088412	31.72853556	1.725159847	28.00957477	19.84515758	5.356869767	12.8211489	12.14116689	11.44594856	12.64308777	12.92109793	13.73586796	4.772967811
ABI3BP	394.4769092	4.643894246	12.55446916	18.31100574	0.271571168	0	2.149170944	0.152082145	5.682351544	4.506533776	10.25477022	2.980029439	2.52041023	12.9902836	7.81038882	1.567900746	6.871561784	6.154389894	4.788433677	1.684020323	69.8052015	2.77445254	2.641826046	0.207571388	13.59930522	8.199666933	1.188305005	7.530969788	0.51685232	4.49843699	13.13436057	15.41567315	11.99500418	8.661637968
ABL1	54.69126362	17.31920068	14.65630729	16.49154906	8.327794182	0.052869989	3.497057616	3.160601742	15.58429254	3.912008312	13.49065703	11.26610916	9.00757188	15.98353725	7.527549671	22.86379453	11.24998933	10.51010934	30.89299947	22.15119298	16.82467509	30.63302604	25.99921335	13.82557927	19.24390508	17.3831211	15.96390312	19.21679525	25.30461626	22.02952441	15.22115671	11.37414044	15.25393785	18.19178553
ABL2	5.198178552	7.967715294	5.313449406	3.57220589	7.771488784	0.955280973	3.890526058	4.092979406	3.32896036	3.467249974	4.574284689	3.603627942	6.471432207	4.492865903	3.132076718	9.51283068	4.181831036	3.49636317	13.24687376	9.137389938	13.16783502	5.467380914	3.138177617	3.964166104	1.205745324	3.194318649	4.406079697	2.385536441	10.44959061	11.9875366	9.770893751	7.621938166	7.943727543	9.713128377
ABLIM1	8.668149108	5.846888098	23.13021493	12.40091812	16.09563229	0.649886835	12.17331035	6.233930682	19.19966933	8.677365513	37.91515275	14.4164888	15.72582659	13.02708674	5.391118287	7.703284177	12.94959173	8.61695214	13.91618144	9.229162339	20.41092323	8.532349848	7.26622054	32.0159862	3.915299307	9.793148339	11.02622895	16.24703463	12.31572993	15.03824643	17.18822595	16.78459571	36.18132313	24.68670465
ABLIM2	0.062295765	0.192339113	0.564714811	1.526202444	1.884206965	0	9.592294916	1.012020479	2.518641076	9.79608423	1.27693667	1.107156716	4.749521949	0.859728112	0.684047239	1.30039935	2.31086632	2.942172581	2.189264523	6.620007045	2.531929968	2.709765988	0.403399809	5.556472282	3.805514253	1.094358372	1.770334998	0.602814275	1.925908132	3.622550242	3.417647177	0.788308367	4.989950136	7.781317784
ABLIM3	1.916732921	4.035570258	2.497436913	2.413594402	3.490989025	0.199010687	0.721458717	2.239281655	0.987143345	1.890710043	3.792028085	2.578597595	0.140705188	1.883829954	3.436236749	1.54530233	1.019433251	1.371741968	2.926461828	1.080783724	0.843446471	0.961245519	0.941240287	2.986383072	0.123253295	0.579381789	1.77476716	1.348998656	0.960775304	1.868887481	1.2492199	1.686291977	3.948110127	1.405911562
ABO	0	0.061064362	1.240552071	0.667592636	0.141242452	0	0.539962545	0.075108882	0.585220237	0.406927449	0.228460526	3.304130329	0.048716497	0.441409545	0.175627055	0.02663577	0.049880589	0.294975544	0.466510723	0	0.101895749	0.106572683	0.012597296	0.050455805	0.084128961	0.311674093	0.140147765	0.118049432	0.009504291	0.119133599	0.286834123	0.251525728	0.971616278	0.30291433
ABR	5.292040626	4.221487058	5.978275664	5.662262096	5.511440069	0.623440522	0.609185107	0.091663434	5.204632289	0.29954692	3.845094539	4.496026985	3.725782286	6.100055793	1.349014299	5.594728238	3.574694099	1.945754186	6.839665331	5.677149333	6.360493397	8.379265787	8.892908004	2.797555839	1.270085784	8.483137477	4.437469447	6.077066987	7.438893954	8.074821508	6.01103653	4.923639142	6.950537567	6.775803173
ABRA	0	0.025594441	0	0	0	0	0.348531613	0	0.024307868	0.201016041	0	0	0	0.044241964	0.052240849	0	0.028746971	0.043870726	0.407359842	0.145351806	0.626390711	0.106816557	0	0.155085211	0.008080808	0.070671227	0	0	0.284828598	0.813340031	0.530986231	1.540451836	0.866349807	0.688986614
ABRACL	5.142119589	38.89949772	32.30010464	30.88730391	25.61374738	4.055480597	35.43612195	36.14062585	46.93352949	27.22846026	21.7998546	29.12263348	51.45591282	26.88276892	33.16238215	33.97372537	65.3712714	31.57568086	7.594070065	15.01665848	14.92016999	47.08473814	19.10129507	14.18265025	47.88319898	28.90742721	16.31810499	26.58140533	43.76227079	8.366443351	19.78090686	11.02710379	14.33531593	18.8960786
ABRAXAS1	2.029013007	2.162437353	1.912813987	1.165106808	0.647962259	0.063998724	1.322863106	0.13289646	1.791099454	1.851456729	1.113931044	1.341311856	1.830053978	1.562046046	0.402512148	0.98426912	1.461347496	0.54394172	1.956804359	0.600726412	1.615700114	0.718954951	0.606958986	0.576858357	0.372141113	0.642571713	0.56152082	0.652916291	1.032289202	1.077664098	3.098354723	2.470999559	2.226926589	2.473715967
ABRAXAS2	9.792214509	9.285427061	10.73564245	8.948126972	10.38752648	1.534113194	3.896934233	4.889206651	12.6348713	5.922986007	9.998406677	10.83911762	11.78857821	11.43365924	4.617867567	9.908406435	7.30568917	7.069242575	8.507094901	4.617421725	9.31849738	7.229128203	7.687687001	8.282441801	7.28446232	8.589671873	6.888662835	8.656360574	8.614461381	7.10009724	7.887393685	9.458861248	9.105741004	10.1162857
ABT1	4.8317308	9.07411456	12.4895765	14.30778325	14.52018634	31.42969333	7.907512529	12.15861003	16.21406481	6.948311323	11.77942255	11.64405718	9.99703444	9.602686443	8.61393851	11.21448578	13.34735815	9.252293721	6.043319317	9.233708843	7.845117511	10.8670905	13.37493191	9.695082637	12.36560938	13.88665238	7.687075492	9.603058764	9.640686868	5.743164262	8.685647432	11.22184895	8.745003412	7.549976859
ABT1P1	0	0	0	0	0	0	0	0	0	0	0	0	0	0	0	0	0	0	0.382749552	0.812919663	0.525489162	0	0	0	0	0	0	0	0.073522232	0.460790186	0.470667132	0.464650652	0.460894185	0.843570288
ABTB1	4.887292239	8.308089129	10.44756618	5.060213773	8.534119753	15.62198539	10.88631932	8.48813733	7.449379065	17.74246882	10.17428376	8.660402587	6.282421439	12.86459745	9.245372902	10.48848435	5.048882594	8.16209364	3.920392959	3.853138729	5.665587595	8.485245642	9.309461886	8.413406326	8.902878249	9.820980793	9.110312685	9.654437888	5.929175264	4.46756137	5.987979838	9.189535886	5.82712848	4.642921482
ABTB2	0.639348185	2.204850687	2.470628673	3.43782298	3.650046705	3.680869635	1.241251523	1.310924117	5.53467123	2.041621794	4.101888075	1.950689655	21.04666874	1.919924477	1.157639567	5.127978986	12.8360169	1.877484904	4.522505196	9.837308726	8.165700568	14.77019736	1.866203343	5.047558956	3.294850803	11.66055106	3.126595213	3.289319907	13.74009736	7.77695431	8.713852133	3.485504732	6.145707319	7.030368098
ACAA1	3.963949417	5.338562392	9.191733596	6.755754665	4.756115242	19.07475682	3.127199236	4.788513608	5.729897348	2.441932828	6.768198408	7.808220166	2.917210489	6.140642594	4.030507219	5.147997037	4.469231666	3.967280194	3.651425492	3.841394326	4.075360353	4.82873669	8.742500988	8.998950681	5.620482943	7.25624062	5.499578824	5.860428045	3.652625065	3.902749918	3.464723997	6.321285715	4.882610561	3.346225457
ACAA2	5.674323456	15.13270057	3.829137397	2.689834849	3.235486428	0.109033928	2.920856699	2.288525579	2.812346476	4.331105666	3.878788051	5.009608965	5.18510849	4.838296021	5.277953132	4.23576494	3.731920245	4.706350634	3.743871468	0.671091467	3.104706423	3.208529696	5.016112963	3.172998979	2.07175861	3.147739903	1.716498399	1.968664504	2.070769911	1.468803661	2.568572015	5.43410861	2.100404183	2.275799181
ACACA	5.162858581	1.418280674	4.269621435	3.042906205	5.901278169	0.085073468	0.242670406	0.440289064	4.288209053	0.312375515	3.27588126	2.453886813	14.32302756	3.181308327	0.639303468	3.545660291	6.149548949	0.906409153	9.236487269	21.69419403	11.0129762	4.79412523	3.547659961	7.638050025	0.744884431	2.695628124	2.798396801	2.398433442	12.53570745	7.509634361	15.66782082	3.96303341	13.67039538	13.62741135
ACACB	2.011757832	0.838568639	4.466945586	2.263004747	0.791224937	0	3.470675987	0.082215876	2.345386627	3.957981124	2.418401775	1.432718824	1.44437757	2.599351346	1.43625869	0.947573729	1.176639	1.978984104	4.289486497	2.783738444	3.037534763	1.600735022	1.031438425	0.456568509	1.527150175	2.337822526	0.719104232	0.91158533	2.838105165	3.368495634	4.448931987	5.149823999	5.638838038	3.936480412
ACAD10	3.491483735	5.305623571	4.836565202	4.487035313	3.19340534	0.28483847	6.374024775	2.50143021	4.364066509	4.753995972	2.967330219	3.922107071	4.894590119	3.803127896	1.659850469	4.23809151	5.49800712	3.088923279	6.242827206	8.720904936	11.66605357	3.930977256	4.187944899	4.847794795	4.160376608	5.646299445	3.675024408	3.968410455	4.677005145	4.946234564	8.365986496	6.941015012	7.245033655	11.33620537
ACAD11	0.419231754	0.173982655	0.281598113	0.548383054	0.269691404	0	0.024175553	0	0.31867126	0	0.300846545	0.350522167	0.451813069	0.39382937	0.107803144	0.320498874	0.502489356	0.165085449	0.704142379	0.482264519	0.684321364	0.446035367	0.493512487	0.282379994	0.027465348	0.520433258	0.166674014	0.348354959	0.542553647	0.656483272	0.958309708	1.340451412	1.246573746	0.596740162
ACAD8	3.791776576	4.717882443	8.582369985	5.628860561	10.21275586	0.647528392	1.013398453	1.468373932	4.914795688	2.650372491	5.40130678	9.980354039	2.636953816	5.402835501	4.238060726	4.444852538	5.4480299	4.835227907	4.298878518	2.837456764	4.367487731	2.801686311	4.795418522	4.74964672	2.498106254	5.694785091	2.419365745	5.757375863	2.742951131	4.531007975	4.636119987	6.91276332	5.639679992	3.160760291
ACAD9	8.774053328	8.229467475	13.03869526	11.95594746	18.43840433	0.932989737	16.77005615	7.716929902	10.13731333	11.39083154	10.29646084	12.86054279	15.47554187	12.39429357	8.248910958	10.26242008	15.80480509	10.84478619	17.26339607	30.55542762	31.332519	12.35743142	14.36658533	16.09506362	11.85419257	15.51624316	7.469603388	18.23255093	21.4272365	15.19260902	21.58601388	20.42058808	23.66518881	23.24398653
ACADL	0.059107602	0.024131651	0.201126634	0	0	0.328052067	0.657224226	0.217666671	0.129872117	1.516219553	0.029209502	0.222253449	0.020168735	0	0.049255147	0.019297716	0	0.234392591	0.245810018	0.106590219	0.19686361	0.013428228	0	0.081234268	0.005079312	0.007403576	0	0.031100821	0.027543579	0.03983665	0.081865492	0.157752501	0.179305383	0.175570058
ACADM	9.350755714	18.26577803	12.91873443	13.26812505	24.29267679	1.248717725	6.65354876	2.908839961	14.84836919	6.445359608	16.07787968	11.65990712	11.19087099	15.08611184	8.455470314	10.76062709	14.35596578	9.299163051	9.732808612	4.144258665	13.48490007	7.093966009	12.79618433	5.270400507	7.29830613	8.344834198	7.937990603	8.407462941	7.521556487	9.527838841	15.1596329	19.82960773	14.60534751	10.00182204
ACADS	2.027864786	5.3390458	5.659420933	6.9728086	5.599468133	1.461911091	8.702760679	7.445877041	4.9062787	6.274160027	3.223193536	5.257567757	0.884663309	4.250074382	4.932424917	2.746994881	4.142337595	6.344439266	1.627470256	7.914116755	3.075217944	5.567752504	9.275553354	6.588534763	17.15937331	6.690947828	4.432745322	5.430975022	1.732437014	2.802368389	2.157651788	2.449066898	2.956891121	3.371024672
ACADSB	7.895747362	3.145170108	8.896417041	4.203692994	4.736754592	0.769188602	2.565808784	0.578317378	8.334887999	1.800253168	6.153944739	6.086733168	11.06584469	5.007971014	3.146529813	5.361585762	6.337098616	3.420128135	4.428102426	4.246650733	9.259635705	4.648253525	10.99994644	1.650750458	2.854456656	4.61716797	1.271794753	5.448237376	4.139918778	5.931791762	4.730384731	4.631254944	5.88194276	52.19555508
ACADVL	35.67367401	68.94734657	76.50604071	68.51871205	61.97489929	20.34750145	126.4295229	56.92658485	45.97609565	113.3021162	81.35897008	131.9957126	40.0659894	93.96835439	39.2424614	69.55186978	64.29437387	52.25218765	44.75264433	53.95502368	80.14425317	92.94759587	80.95924032	79.97032131	173.5798448	131.5803937	76.73839292	91.44165947	54.15807832	67.04818876	40.02041645	48.6894369	42.46725445	55.86229634
ACAN	11.21231578	0.006464309	0	0.103442921	0.106423121	0	1.710249684	0.266029559	0.024557453	2.04772345	0	0.037210338	0.068884882	0.480484435	0.936796047	2.283586934	0.22144629	1.022157149	2.242906559	0.336518036	2.115999561	3.714915911	0.044007384	0.107715835	0.059187401	1.392238712	1.109232122	0.574851977	1.70991764	0.797680701	0.293522808	0.227320151	0.149432111	0.350382016
ACAP1	0.022215584	2.860034778	20.39841124	13.25590538	4.188044633	3.226757785	8.521268182	1.210593038	11.29371666	12.06452895	7.63102471	9.183262606	4.199009066	9.799983442	7.713999152	6.770198356	5.154640681	1.062709369	1.288477917	1.879639834	4.781678753	4.060670046	10.88336827	1.554509287	12.2577943	6.349173083	3.099712309	5.175410704	5.165033424	5.62720187	6.679945106	14.54446624	8.750606859	1.904538846
ACAP2	12.62687039	10.99564892	12.43978456	11.37297209	10.22028576	15.68354823	2.09347827	1.045619276	17.76860059	2.618435894	8.880585425	9.488630065	23.86764417	13.16362254	4.044175219	9.913067236	13.38806505	3.881770573	11.0988387	10.07192064	14.83404153	10.01010373	9.387475505	4.737102066	7.890551135	8.022887707	4.589629339	5.234643874	29.56582488	14.32957975	19.75377392	14.77761351	21.42213461	18.82991943
ACAP2-IT1	1.023986642	0.715346077	4.910741782	1.387525284	1.452991081	3.606652705	0	0.115221379	2.717549141	0	0.185543837	2.588286367	2.113902615	0.412176941	0.10429242	0.551621014	0.746067228	0.350330001	3.383093968	0.580353951	6.955972389	0.725036729	0.579749452	0.516014199	0.354911436	0.752460789	0.604672863	0.444505106	10.14777294	5.777959617	9.240423629	7.740137088	10.75702365	6.914559552
ACAP3	5.066461324	6.035482376	11.36447535	16.70619775	15.3645271	2.26004347	18.56159897	10.19393325	7.032076525	15.71685752	12.3243739	17.4677076	4.46563809	12.24539103	8.495883798	9.472134565	5.407826124	20.3577861	5.81458659	12.28138061	8.111593935	14.55529885	14.88578619	27.31102825	14.47614078	17.37978134	29.97788073	17.33144364	4.070255554	9.659480811	5.442547165	7.29697743	7.748493463	8.368754381
ACAT1	5.082340579	5.676119586	5.056727301	4.335306563	3.080566787	1.931212677	4.51999707	3.958052463	4.119550179	6.181975217	4.814703067	2.849373602	4.432642889	5.209575725	4.336521395	4.263932973	3.233725379	4.085431899	4.204516752	1.697202725	5.929797943	2.408413025	4.176500932	4.195572464	3.679871809	2.783576013	1.952625548	2.526610326	4.594152032	3.648006943	5.2345523	6.763313095	4.467210796	2.926137235
ACAT2	3.024083371	2.65714234	4.536875801	3.976807089	1.374703429	7.190933368	2.137829657	4.651068164	4.766750785	3.692853414	3.950845035	2.832451934	6.374474252	3.600744227	2.870770757	2.400323434	4.200307634	5.383909587	2.036230668	1.847439827	1.430060265	2.402701658	4.205914377	4.546902502	8.487658687	1.728546308	2.801552473	3.448300833	4.563286733	1.299681118	3.133151316	3.244428039	3.304101733	3.544211805
ACBD3	27.97504033	28.49674177	20.47241511	21.4826541	27.60730075	8.933639101	7.552515579	12.09872785	23.99474586	10.2154127	26.8478509	22.30241621	23.59462927	22.82393194	15.48646243	28.97012432	27.75689599	15.8258004	19.13327508	11.73278453	24.7184051	16.67145825	14.90319043	19.37476117	11.67263476	18.90944162	19.85449598	11.81992662	16.2123098	19.99146257	17.7965677	19.31779728	18.61301459	13.87923997
ACBD3-AS1	0.440218557	0.724896758	7.054363965	1.022582052	0.345201521	0	0	0	4.381095577	6.210832056	1.675096693	3.414031083	0.413082074	1.518836258	0.336269951	0.632387954	0.962217547	0.790698085	5.957504439	1.995983682	3.628821887	0.440044282	0.074771425	1.131373187	0.457736244	0.303269827	0.363933947	0.382191306	4.061725423	3.481201947	4.643203523	4.54565127	4.243672443	4.123303827
ACBD4	2.563491984	4.771184041	5.114192962	3.649261839	6.82638881	0	8.936528842	2.01072902	3.848541851	8.70200001	3.028845892	4.149197028	1.989926624	3.77667726	2.649016412	2.609584231	3.303408411	2.848750706	2.877022036	2.774971023	7.298033424	2.22112526	6.515272244	2.074442673	4.999657627	4.63201291	1.848928197	6.200234091	1.534620834	3.652997557	2.660715201	6.996124024	4.486338442	3.634314144
ACBD5	8.071479244	12.42965535	14.01037417	11.2097867	13.9672527	2.112888437	6.18231543	1.400528912	12.73176702	9.840251023	7.488398128	10.1774385	10.72888782	12.37177438	5.26830617	10.5654796	9.485267371	6.698528417	10.31128318	5.863287685	10.22799855	7.156697072	7.824827023	7.746587896	4.52281223	7.475868364	6.280795542	6.494527052	6.946227789	9.8466929	10.51386568	10.0584216	12.04644201	9.665258205
ACBD6	4.273290369	3.881389126	7.187726939	4.606349628	7.628386418	0.426985686	6.537221303	7.678280925	4.118649756	6.634974341	4.868549738	4.625161741	5.477901624	3.97526882	2.96966834	4.396862035	5.329411791	6.958681471	6.244828545	6.787792615	11.34275212	4.983009428	5.703262081	4.237333846	8.686336265	7.382432165	3.969332829	5.103642889	4.146254586	3.591097368	7.396345477	5.179815612	5.370425359	9.431239267
ACBD7	0.95904757	1.906384332	3.825098292	0.502160829	0.299409482	0	7.050901565	0.663407474	5.141081545	8.502924839	0.313368429	1.679920057	2.803056933	0.786540205	0.192154258	0.875179758	2.141198387	4.740154338	1.078823741	1.069276972	0.360002171	0.923307198	0.480673444	0.237683443	4.042346051	0.151634914	0.167112527	1.069225678	0.886487692	0.213689852	1.38190581	0.35015521	1.729335382	4.417825529
ACCS	6.544831892	10.8201751	8.728754808	6.479336842	11.27152968	0.797351302	6.38064453	3.725412152	3.482896859	6.305414758	5.222680015	6.402561668	5.454796297	4.212124514	4.26755774	7.629210884	6.144430727	5.461278504	13.79247986	22.68221672	7.377424517	3.813613252	6.255144318	7.749247212	6.201895412	5.987574989	5.289901557	14.99206516	2.84920735	9.825098328	11.42709442	5.745745063	9.91724551	9.272323057
ACCSL	0	0	0	0	0	0	1.028606958	0	0.035869403	1.878626074	0	0	0.047348454	0	0	0	0.212099373	0	0.192355885	0.714951305	0	0.047286494	0	0.114424145	0	0	0.074491033	0	0.03233088	0.062347451	0.088702513	0.127704267	0.077951903	0.151129427
ACD	2.98141193	6.00550169	5.478842322	5.251421266	4.183011295	5.147565138	5.745650473	8.892566541	7.490545199	13.3452489	2.250935157	5.553758911	4.196442221	4.575947804	5.20232464	4.356374048	4.128218483	8.840723762	3.746724691	3.955158092	6.692935186	4.017469124	5.585237506	5.32472858	11.72189793	9.373512375	8.828636543	6.788253587	3.595859926	4.640938777	3.262824112	4.22401574	4.813577156	5.395976583
ACE	0.844651265	8.324121474	1.887034127	3.184223018	1.577002935	0.066111187	2.098987075	0.755585027	1.433030887	2.846786042	1.076442605	2.047647732	0.681622459	1.729094762	1.204381081	1.193145593	2.082909656	2.037274701	3.960501886	1.244656292	2.507844415	2.575166491	11.92190813	1.762159186	1.088513354	2.696074203	1.695830886	1.702917748	1.767917446	1.749867099	2.45821192	0.809472539	3.312623184	3.676663687
ACE2	0.011997806	0	0.336807706	0.278696586	0.336006866	0	0.279515201	0	0.153518486	0.188079196	0.260876714	0.527264607	0.04503289	0.269065364	0	0.333932572	0.494230436	0.046178241	0.160080174	0.37399274	0.13736201	0.112434901	0	0.145104349	0.153105174	0.090919151	0.021254421	0.295129048	0.722619048	0.333553302	0.12654681	0.054656515	0.237246993	0.333211935
ACER1	0	0	0.133450827	0	0.109549865	0	6.360228162	0	0.185379032	4.471273751	0.118131716	0.056178597	0	0.39363611	0.049800533	0	0	0.062732102	0.062132948	0.184749355	0.149282561	0.122192227	0.249151841	7.884839795	0.308133238	0.224566585	0.789213162	0	0.083545679	0.120833242	0.343821991	0.395998116	1.087744627	0
ACER2	0.484083051	2.095216055	2.018714227	0.870856782	5.764706748	0	0.245169053	0.177620089	2.244241798	0.989810888	3.813680288	2.484672905	3.436444173	3.64897357	0.49839474	1.984159592	2.601003608	1.0801059	3.409954994	3.548768462	2.240989388	2.103875699	0.87584133	2.545485591	0.179055977	2.305419826	1.205563143	0.609092489	3.344440281	3.484799033	4.082224684	4.037651702	3.355526382	2.005758468
ACER3	2.572217571	9.150277905	7.49560557	7.94262779	7.822470687	6.753893673	5.703316966	3.795262841	7.956536339	7.71898897	5.793134856	3.952166284	12.74369454	6.088073966	2.412364463	5.495518367	8.762241649	2.734541031	6.439595722	7.012438375	9.416056792	4.420120229	4.95176904	6.166131286	3.71571199	4.485785366	4.392007889	3.992402134	10.88256193	17.0943183	8.278417905	5.083664513	12.21593852	5.87640595
ACHE	0	0.066164718	6.757768967	5.481814273	2.447347895	0	12.83459991	0.927176862	2.989330075	10.29403323	7.894318196	0.729079203	10.72407578	3.071673274	1.331196274	2.925218141	1.889708744	1.101708018	9.604037949	3.668054797	70.16465483	11.32937064	1.469268517	0.343640555	15.4943105	2.931798043	0.626395695	4.19360179	2.783437395	3.13631913	2.848924175	2.294749806	1.529495746	1.58168382
ACIN1	36.21169711	28.7391436	36.06649344	31.37385705	24.96707758	4.49822042	20.73391449	11.5763337	31.50665193	10.43565985	33.36245192	45.22269128	25.62714032	33.18098705	21.96374318	38.49822198	30.95760071	25.27394453	32.60145083	28.9380661	28.47368217	33.6725652	41.74596978	29.15621828	15.9528458	35.31016206	27.70808854	29.34660768	35.42857215	26.75281366	27.48007432	34.21945163	33.45575357	25.41708454
ACKR1	0	2.712026334	14.66352296	5.09804009	8.518811107	0.787777894	1.237544926	0.39638124	5.135498719	23.75428632	7.720420894	9.077604965	0.209875508	8.912885989	17.61457371	8.815633718	0.996554845	15.03624347	11.02026363	2.154970511	1.229135619	2.040115078	3.45702451	0.067625792	1.797078106	1.355930054	29.94135588	20.95534121	0.974501233	9.188958798	9.423224032	4.505826141	13.10240454	4.908483633
ACKR2	0.151055387	0.051686043	0.126205166	0.49499989	0.449632233	0.050670706	2.463416589	0.393361608	0.705638643	2.401792353	0.265888364	0.423964644	0.040498243	0.089343309	0.026374114	0.209246014	0.203183192	0.027685507	0.633427012	0.317987596	0.345884439	0.097068592	0.014661064	1.813850899	0.036716811	0.136768746	0.244661477	0.037469736	1.161441093	0.255970731	1.203793506	0.235933457	1.301478225	0.164518507
ACKR3	24.99107878	2.919812231	9.955367557	13.68914923	4.849004663	0	0.121498747	27.72737684	36.42024766	4.496450479	9.374154509	14.56028314	176.4272076	7.827085211	24.06161915	31.74630241	40.33551446	12.11047215	13.83710097	19.53746926	3.988498813	131.3441073	4.925046053	17.26636527	8.488981995	96.32926873	75.74585382	24.14790064	37.23822926	11.47014993	9.057811183	2.34411418	14.87588818	22.29959779
ACKR4	10.68270799	0.418795092	1.357405688	3.625346921	0.975008256	0	0.965575609	0.034977013	1.399466927	0.324856543	0.675892198	0.964279787	0.583367118	0.857978775	0.427401623	1.190770103	1.080129819	0.877366268	3.85119034	2.026004664	2.016677364	3.159006848	1.284732947	8.145441902	0.117532564	0.44256314	0.146845323	0.839599027	2.044810808	3.840827874	3.096490397	2.937029581	4.072196424	2.403703167
ACLY	29.42042971	33.56009125	20.18712811	21.60221735	19.70779389	1.992865158	15.4867468	13.64667703	22.27779723	14.01217046	14.52768763	16.79734123	34.28723741	20.42735782	11.6625793	20.01463328	26.44484414	22.6055016	34.04044698	44.122808	35.89019462	34.88259783	25.59498817	52.70110279	8.50904295	26.51596747	42.46618558	25.02503252	42.84446438	24.96733951	32.86016088	25.67501011	34.75349836	42.62347306
ACMSD	0.025369867	0.291165484	0.079132678	0.564760868	0	0	3.349264553	0	0.288552281	3.115327589	0.091939136	0.204038243	0.079353289	0.014588463	0	0.060741033	0.184842509	0.075946764	0.789824659	0.407393887	1.161831065	0.147932301	0.172363571	0	0.103918902	0.081561616	0.129836399	0.097892208	0.151717152	0.710537067	1.109997028	1.635151107	1.306429106	1.049978291
ACO1	17.49465253	19.26848942	4.029200575	3.810742363	3.506127352	7.407760719	2.560061414	1.862605829	2.681386236	3.152000694	4.439790176	2.981722713	2.170498889	4.103220084	2.747977568	5.642524421	2.594504524	3.403545219	12.30567492	6.899336876	6.731225774	5.37532583	7.942298911	2.295119141	2.746362385	4.638763897	5.419405544	3.477789121	14.20558524	6.259244587	7.160619478	12.48766693	9.115517004	5.5002346
ACO2	10.31005803	12.67692785	17.62912463	18.20897005	15.30372664	3.749752593	15.37712311	4.977529365	16.03358316	11.87724077	13.77092489	17.70810959	12.23943479	16.06655137	8.449853915	11.04106567	12.53329887	8.898043908	15.96348563	31.8591484	19.65761522	17.39024293	21.93665187	21.65727298	14.86378769	24.54016515	29.04015867	33.21853426	20.29983224	22.30979547	20.50457775	26.17883425	20.78779906	23.88614343
ACOD1	0	0	0.822519126	0.502601192	0.109071811	0.45725133	0.819125909	0.036519408	0.353759309	1.611113863	0	0.149155852	0.040606139	1.5116851	0.380137965	1.534673684	0.18189689	0	0.164964831	3.49491975	0.371577804	0.446083015	0.03675031	0.228970931	0.122715442	0.372644367	0	0.281771725	6.266309663	0.2406119	0.608571768	0.153327245	0.374369652	0.459522569
ACOT1	0.934918335	1.749439054	0.65935237	1.077874908	0.66227679	0	0	0.324879896	0.957805192	0	0.423512201	1.516461365	0.412840929	1.138462204	0.735161102	0.790023481	1.086486156	0.670289887	0.34067934	0.27272909	0.188890807	1.632023542	0.840687471	0.083140641	2.456296785	1.64806703	0.2922762	1.233438959	0.140949802	0.356750802	0.096676937	0.153103475	0.526750995	0.404303098
ACOT11	0.171188594	0.707436845	1.054768203	1.505201941	0.804894678	0	6.249137778	0.541250305	0.750718181	4.781299328	1.494152149	1.275679168	0.819017254	2.420761904	0.36467113	0.316056403	0.908084096	0.569178656	1.236250377	4.359190149	9.115035321	0.394662463	0.778103533	4.895320202	0.613088299	5.441532509	2.169839597	0.784982911	2.762254659	4.376421779	2.288802719	0.527227221	2.672931481	2.331889585
ACOT12	0.395097956	0	0	0	0.064770685	0.203648966	0.056126058	0	0	0.377659023	0	0	0	0	0.088332778	0	0.032405035	0.061816617	0.367357239	0.218463844	0.0220656	0.024081801	0	0	0	0	0	0.111550654	0.074093805	0.071441913	0.101641321	0	0.095277383	0.062972468
ACOT13	6.474839525	5.159269032	5.523405572	5.478284365	8.922513206	1.938213303	3.839819402	3.356340562	5.05995316	1.848518012	4.16650213	4.877335257	4.003530546	4.040695527	3.152626456	4.436988026	4.605158154	2.441207716	5.465797496	3.007432741	6.197952722	3.241495969	5.425948216	2.406617881	3.734081854	3.677750573	2.411810786	2.590417405	4.395940123	3.178953758	7.31804146	6.619870644	5.657165081	7.688230409
ACOT2	7.942422093	5.303921121	4.455119363	7.158581807	3.109101156	0	4.92971137	2.707678336	7.667898044	3.317086675	4.7614906	4.05381515	3.786441831	4.889726089	2.766603762	5.0013946	7.198305269	2.853659647	3.001491321	3.291016763	2.614160356	7.698246467	12.78816332	6.472280054	6.577382731	5.519054621	7.136807495	7.505009595	2.194514206	2.201095582	3.160362188	2.560590617	3.892317991	2.540424634
ACOT4	0.009971081	0.059705914	0	0.159237282	0	0	0.058074549	0	0.099233113	0	0	0	0	0.051603137	0.152332281	0	0.117355068	0.051170131	0.152044215	0.028256014	0.068494909	0.049835667	0.254039239	0.150740812	0.21678256	0.192336241	0.070656101	0.144279106	0	0.04928141	0.023371097	0.060564911	0.061615666	0.043439095
ACOT6	0	0	0	0	0	0	3.014771099	0.403226128	0	2.028568468	0	0.205861553	0	0	0	0	0	0	0.151787167	0	0.091172148	0.049751414	0	0.120388773	0.037637576	0	0	0	0.10204861	0.245990469	0.209984268	0.14107921	0.393673582	0.086731312
ACOT7	5.328256391	10.88295921	4.341959597	7.196693944	5.61060093	0.241376369	18.9925462	23.57707693	7.599686231	10.2058047	8.578478013	6.348188253	4.040571726	5.388940794	4.973109683	4.419834397	5.367559328	9.29778285	4.321471548	5.340551027	4.132238308	12.17364259	11.02887579	20.44437244	27.61235066	13.72273907	16.16693482	5.371283004	5.298485577	5.489894089	6.010168845	1.988792672	5.575829286	5.834247512
ACOT8	4.187091832	3.657019132	3.537503546	3.790158627	2.79300583	0.078759091	4.428056862	4.802622903	3.544719459	4.162585902	2.947649889	4.277600778	3.567036759	3.114912171	2.775643854	3.031536962	4.568025423	3.406736817	4.890812734	3.881194533	4.288153089	3.443623294	5.725524673	5.205950034	5.965940001	4.79854497	3.215257886	4.529809134	3.109067259	2.645515684	3.819496254	4.34629786	4.221344394	3.750506487
ACOT9	6.935754154	13.06566789	9.684951433	12.50204591	9.505502388	16.46127947	7.149476487	8.673457149	8.148723663	8.670260829	9.607390731	12.87008679	6.744715042	11.98897885	10.31794298	12.17771349	11.25344797	8.556997718	9.145462565	4.642486569	7.791071962	8.607941128	7.380603457	6.456313203	6.754673215	9.60120059	10.02683256	9.677925608	16.90272626	8.616013625	7.603202316	7.30958621	7.498892711	7.350581796
ACOX1	5.006680676	7.424140078	6.753697854	8.463391842	8.45186086	5.607226746	8.80802812	8.183002765	8.916442597	8.650388696	8.830195879	8.652478682	19.10524097	7.548375971	3.516545398	9.374692359	7.497252177	4.251348838	7.317581016	8.39773263	6.957466893	7.065211681	6.237438951	6.825128309	4.046794698	6.024982047	7.324735271	4.786789718	12.26187165	10.84748865	9.226485313	7.415567587	13.63628865	7.363398274
ACOX2	5.816212287	0.182722686	1.2421257	0.708838297	0.42388237	0	1.030834533	0.020601905	0.815626908	0.287016943	1.293854533	1.283198346	0.11453688	0.842267321	1.668975999	0.547952118	0.472026907	2.090609484	2.756978475	0.760972011	0.391291295	2.226733535	0.425009381	1.107177394	0.023076057	1.26133214	0.922600108	1.227505246	0.344119866	0.377049398	1.215914775	1.297460787	1.29734267	0.545054264
ACOX3	3.300666252	4.638509939	4.23320479	4.587461018	4.246291572	0.704575767	8.738211342	7.276382884	5.798336547	7.199677479	4.982088405	5.973321502	5.527845845	3.803014343	2.713067236	5.278120991	3.500687463	2.584776828	7.260071748	12.30347358	7.824234399	5.340800055	5.335775182	6.68403415	11.82014642	5.155192797	5.019130648	4.855730937	7.533448089	8.709015621	8.906180537	9.509677845	11.34470969	9.737427649
ACOXL	0.196708066	0.073616862	0.345129734	0.767503701	0.064271033	0.067359328	1.742398156	0.076085807	0.291317971	2.055747826	0.564347706	0.649763586	0.346091907	1.72497725	0.29425815	1.05230643	0.440983641	0.793911666	0.413994413	0.580656902	1.032210854	0.12289387	1.051054383	0.086735639	1.196998706	0.383955327	0.488830715	0.225333486	1.796043106	2.547005095	2.900846406	4.650655184	0.99775994	1.017640348
ACOXL-AS1	0.56271527	0.041091308	0.160536502	0.259034753	0.361309201	0	0.239811337	0.023165137	0.292693074	0.376514602	0.285992685	0.413932479	0.20605959	1.112795388	0.052419704	0.258773261	0.276915754	0.308146471	0.470885188	0.563951173	0.989943034	0.240088263	0.629413304	0	0.376233197	0.094550908	0.081045897	0.039718793	0.773868626	1.407550011	2.855025994	2.570420463	0.975330028	0.949198645
ACP1	15.31426177	21.43348312	20.33656334	21.58407077	20.59289479	1.621837739	12.06850555	26.0486179	20.66998486	13.26810563	22.80449717	21.92393374	38.18606162	16.90590716	14.72967471	20.33218483	22.20777815	24.10739897	11.90260413	14.03800873	14.76547175	14.79886902	23.03040762	15.76547418	24.46213109	14.78185253	18.42071921	13.77894593	7.559729138	9.149922996	17.12472739	12.68919323	13.67900364	16.95048297
ACP2	9.889818177	23.85166444	13.38658776	30.70855506	11.03341232	0.031746273	24.0956705	12.90436454	12.48445173	13.14027933	7.459565211	16.65967904	6.546236363	14.64691751	11.91789353	14.62703446	19.96996562	9.514038725	11.7639302	13.96497516	12.89388489	11.82524279	38.07376395	12.68248559	19.07403555	29.9723555	12.98137527	21.65622752	13.63510318	9.455212772	15.93172925	11.66798768	11.2869925	11.13202858
ACP4	0.052453659	0.104695894	0	0.304611023	0	0	7.230302921	0.059022087	0.348015759	4.659532917	0	0.210930403	1.181285932	0.120649948	0.160271202	0.439549534	0.705549272	0.246752478	2.532828617	4.657480482	3.563192983	0.174776311	0.118790534	0.158596792	0.330551246	0.409538096	0.578187563	1.92277883	1.83729166	3.910335358	2.827746565	1.770036122	4.084089421	12.56831358
ACP5	0.100433658	34.73012828	27.47953614	38.29958612	33.94946028	0.864708016	70.68213334	73.55558418	37.93435371	60.48363595	13.36060683	25.84774445	10.94784933	40.10909758	26.07143713	23.53504584	32.64732435	10.89879246	13.09721244	5.8581926	11.51774111	21.20821094	284.9660158	16.28415383	65.92553871	69.23561784	38.50996865	18.92858807	14.97246036	5.387864387	18.74414291	9.836890833	13.28134214	17.68391036
ACP6	1.031863463	2.14603823	2.750199666	1.652451128	1.835357155	0.194204376	3.108163464	1.096818898	1.562217466	3.086952016	1.152512677	2.300950381	2.376292625	1.09385419	0.550543639	0.979480904	2.062721376	1.60932844	2.158223778	2.935251713	5.496540844	1.193357964	1.414811643	0.726389218	1.766491009	3.185296753	0.616301187	1.863502175	2.245901338	2.705681258	4.010953114	2.300511212	4.434230113	5.464732549
ACP7	0	0.045389562	0.647250932	0.154070236	0.51798481	1.245941606	15.71717485	3.518386981	0.086215868	10.04098953	0.164821689	0.130637387	0.056903485	0.065382797	0	0	1.159801968	0.077800998	0.34676064	1.095518482	0.26035561	0.303088112	0	10.10736791	0	1.577061667	0.984758508	0.372924571	0.271987299	0.487040544	0.204322209	0.030695058	0.618306363	0.1733719
ACR	0	0	0	0	0.15376353	0	1.598897542	0	0.146360752	0.537930249	0	0.11827791	0.064399877	0	0.034949864	0	0.230785544	0.029350134	0	0	0.209532104	0.085754137	0	0.06916946	0	0.126080122	0.027017923	0.165511048	0.029316053	0.070667005	0.05362072	0	0.183775681	0.012457885
ACRBP	0.364500345	3.534315008	1.12401526	0.914047358	1.419851791	0.544655726	8.347087831	0.223715094	1.118884391	9.609834725	0.915645455	1.099316141	0.963906606	2.115044933	3.872722739	0.892527846	3.621430796	0.754601949	1.121092112	0.6103617	1.441629518	0.941943187	9.272524562	1.340039686	0.955343096	1.540883804	0.870745937	1.426439764	1.167744075	0.736985024	0.766971497	1.559860676	0.993106692	2.021025655
ACRV1	0.021294478	0.223141407	0.398525333	0.247324321	0.071563994	0	0.620126966	0.503181972	0.121099774	1.001445193	0	0.605532638	0.199818182	0	0.065064891	0.21030759	0.608663833	0.027320038	0.507358212	0.392237413	1.901631723	0.07982268	0.126590861	0.225347973	0.744771408	0.029339848	0.062872856	0.261907017	3.274597802	0.65779097	0.798589957	0.786841871	0.671098221	1.28717775
ACSBG1	0.011446752	0.042838812	0.900416661	0.149566603	0.054497619	0.174708653	1.300051352	0.009660116	0.512636092	2.489741202	0.150373923	0.591820698	0.139634791	0.202403848	0.091810277	0.025693162	0.125099973	0.440572965	0.507274371	0.170298274	0.249000773	0.057211103	0.097211937	0.242269607	0.043280926	0.12617204	0.135188101	0.120082991	0.352049105	0.134365195	0.348788773	0.472212516	0.526971911	0.271156541
ACSBG2	0.150315417	0.020456247	0.127870327	0.039678082	0.137771588	0	6.287551328	0.057660829	0	6.372894673	0.074282128	0.329704965	0.371857754	0.0707204	0.041753275	0.122689134	0.264222778	0.078892853	0.533952201	0.484049205	1.095150208	0.093909943	0.046420322	0.072304862	0.019375654	0.282418377	0.032277287	0.059318929	0.630409951	0.734481726	1.161062803	1.155114174	1.139970254	1.890136206
ACSF2	1.937926074	5.236451744	4.98973035	5.479543497	4.824263352	0	22.02987944	9.147547928	3.939304426	6.750930288	3.540920242	3.129773881	6.16067342	4.962090717	2.19100437	2.349091618	4.453772173	5.160221308	4.026798064	5.353532435	6.084030485	5.284545067	6.893688023	3.058699308	5.783597616	4.679677866	4.956502517	5.761109244	6.768179977	6.104263894	5.270760873	4.865541367	4.744927074	6.9425707
ACSF3	1.88348734	6.033203307	4.574366749	3.55186564	2.495621723	0.309109169	4.163878751	1.343390721	3.394766473	6.333759781	3.636684726	4.279143382	2.234884495	3.787229768	2.107058435	2.600225753	4.004503276	4.897849291	5.871467367	3.88541206	8.305583502	2.634320041	4.681717369	2.577985459	2.825663134	6.130567351	2.537764532	4.301966462	4.121354522	7.114387479	6.192424232	9.931423211	6.099780294	8.516440156
ACSL1	6.071569429	45.75357604	8.820290274	20.42087529	17.32293556	167.2524928	0.8731514	6.325807736	11.51481753	4.788312553	16.82147981	9.178392816	11.45790019	50.93479266	6.475872168	37.45211741	14.29822153	7.919428758	11.12275175	13.39274796	6.350566629	18.10915444	19.72126072	65.44199801	9.473307294	8.659839997	18.79855185	12.19111606	58.4598389	9.109010639	8.029139581	8.514054019	14.50266867	17.07058954
ACSL3	14.1863166	16.37666841	14.25345946	12.86472486	16.001228	19.47027883	5.91128322	7.681239608	15.86331776	5.456400876	11.69438723	17.16064086	18.29040701	10.00570097	5.113857798	13.13706271	16.3373028	6.877887608	22.70594501	7.088895255	12.73721495	12.99870447	15.60879308	15.65832256	7.478274509	12.62586852	12.92396374	16.75223502	16.31601523	10.24954626	13.27834355	8.707081503	14.86720653	15.86522337
ACSL4	21.63157815	27.76540008	13.69029259	19.84395989	17.643676	9.646601264	6.072778197	2.980578607	16.42103502	5.640147652	22.43185938	15.10304434	26.87126261	22.99030362	9.467768283	28.90815142	16.5618068	8.13923356	26.82966535	8.052580697	12.05506133	16.24845504	13.79360863	11.16159223	5.288892074	19.31816981	12.13191502	10.04034136	29.34813827	15.41904691	22.31335344	19.3229256	19.41995156	17.69764245
ACSL5	0.222395588	11.11124104	13.45536915	10.83249581	8.022105223	0.757204077	5.440252662	0.882112683	13.40628249	7.321235773	7.364373288	9.898128991	2.765094952	11.2889943	5.614580937	9.055214025	8.815347634	10.6283721	10.02524495	7.058506976	13.45661941	6.245452607	17.69713943	8.304466464	8.272279032	6.794862143	4.379738616	10.56311748	9.547302735	10.54521537	12.0217976	16.38460512	12.87012781	5.280331657
ACSL6	0	0.065023608	0.226515239	0.12612343	0.068933437	0	2.034443434	0.082478072	0.133802548	2.000196881	0.108220835	0.077977861	5.821749502	0.056199159	0.060829898	0.558982744	0.054774545	0.13931897	0.082793	0.030772629	0.053874451	0.038444274	0.092221729	0	0.022240386	0.049873006	0.02564969	0.018331751	0.083494317	0.033544155	0.152715831	0.254675458	0.44288278	0.037452157
ACSM1	0	0.098241288	0.690860531	0.369198958	0	2.234424571	1.91114016	0	0.886377798	1.285961202	0.17837025	0.169651144	0.846739118	0.084908819	0.125325269	0.147303882	0.027585477	0.136819057	0.734893614	0.418437018	0.413243872	0.164001178	0.125400352	0.049606381	0.92276299	0.045210549	0.058129471	0.189919748	2.543981919	0.790613883	1.182499353	0.979937867	0.760377233	10.06018265
ACSM2A	0	0	0	0	0	0	1.774715124	0	0.004086914	2.253139638	0	0	0	0	0	0	0	0	0.104104728	0.065168514	0	0	0	0.034766244	0.005434548	0	0.013579862	0.008318986	0.073674787	0.024863262	0.026951071	0.055291755	0.02842157	0.037569807
ACSM2B	0	0	0	0	0	0.162692841	2.11861764	0	0	2.104409775	0	0	0	0	0.017642013	0	0	0.007407689	0.071535145	0.065448104	0.026441934	0.014429008	0.06864893	0.021822125	0	0	0.037504838	0	0.10358722	0.017835666	0.020300024	0.005845155	0.014271753	0.018865496
ACSM3	0.108394393	0.378615796	0.676198955	0.568273633	0.222615073	0.671655686	0.403344152	0.010163993	0.680640493	0.991202849	0.261877264	0.280210682	1.135790868	0.192184631	0.142598751	0.589326636	0.359438207	0.324487453	1.561028745	0.921502949	0.434349846	0.481562139	1.109765858	0.118349459	0.122384676	0.302843342	0.199135425	0.152487263	2.816676013	0.732911338	1.43616914	1.319835513	1.120081742	15.0094151
ACSM4	0	1.608383805	0.111215437	0.151844352	0.330190162	0	1.273701233	0	0.027036001	2.757444502	0.379027781	0.049159107	0.035688157	0.164024505	0.174311917	0.085367268	0.127893267	0	0.253724168	0.107776672	0.195944662	0.035641455	0.209945603	0.172490818	0.026963213	0.013100473	0.067375741	0.096306449	0.316795634	0.387695678	0.178288351	0.577530559	0.223269103	0.880224773
ACSM5	0.326859223	0.489300739	0.17378289	0.293350484	0.166434892	0.027909164	1.246074958	0.020061255	0.067593414	1.630328178	0.441503502	0.215081948	0.078071782	0.28705737	0.199742484	0.010671447	0.439655293	0	0.283188585	0.168409549	0.285767053	0.014851356	3.159437021	0	0.190999066	0.188328803	0.056149284	0.094591464	0.07615664	0.146861835	0.174118505	0.505364742	0.139550232	0.511332841
ACSM5P1	0	0	0	0	0	0.725867211	1.012755344	0	0	1.968659965	0	0	0	0	0	0	0	0.06196875	0.22095679	0	0.17695923	0.012070534	0	0.043812526	0.018263024	0.013310038	0	0	0.148552304	0.131299179	0.033963821	0	0.071633898	0.368243433
ACSM6	0	0	0	0	0	0.078805854	1.075092935	0	0.023857562	0.920696911	0.091218559	0	0	0	0.025636541	0.030132486	0.02821443	0.043058016	1.615246353	1.450367996	4.860657746	0.06290266	0	0.025368707	0	0.046241356	0.059454831	0	0.838656345	3.887692268	2.428754026	2.208414858	3.235289999	2.979036713
ACSS1	1.151705147	8.230942195	8.735756926	7.006903472	5.670685538	0.30543049	8.570295955	0.887327915	9.574037251	5.24636215	7.59126423	11.17120868	13.69069302	9.494561589	5.348901525	9.328240766	7.01217219	9.560913245	10.49059163	13.47715293	6.391229435	6.19981558	11.4286888	1.5895446	8.002352425	7.471199276	4.643826361	3.662355189	8.389943321	9.043943906	12.61445474	18.43251586	10.67365958	12.58780346
ACSS2	4.749700716	8.930297299	6.041645902	5.511451406	10.98935008	11.14255874	6.673925026	4.347922072	4.619995748	8.432968193	6.038702471	6.210838596	5.43365936	5.23610691	4.343096586	3.644010812	5.478406668	5.358634027	6.243899698	5.416098014	3.755454406	5.415619254	13.89880678	41.48294199	6.288106737	5.742753493	4.612581589	5.822177679	8.440557079	6.852303206	4.859052848	5.459175977	7.016007082	6.906896728
ACSS3	2.359945161	3.219689749	1.914745492	0.927678057	0.208468518	0.030936023	0.441222006	0.025016599	1.016159292	0.64540847	0.590844439	0.309363328	0.766488072	1.059685929	0.719567377	1.528873385	0.908220163	1.590981036	2.231839718	4.013495961	2.334216722	1.35194536	0.162237417	0.014938108	1.510016616	0.469696064	0.132257654	4.255968287	0.531821611	2.464227287	1.802641904	0.611856225	1.872502709	0.161427221
ACTA1	0.094521844	0.212245539	0	0	0.211771979	0	2.293847575	0	0.067192149	1.234780806	0	0.27149857	0.620866502	0.027176502	0.048134963	0.056576514	0.158925563	0.828665194	0.360329535	0.089285223	0.288579667	0.255895316	0.160546002	0.214344359	0.178696667	0.455817593	0.911660624	0.205156203	0.161503018	0.194653328	0.461559622	0	0.136288082	0.240208024
ACTA2	27.66690791	4.726908802	6.849988947	5.33110233	5.797933956	0	3.318679475	7.413311014	10.94758644	3.225532926	8.001577954	12.58860229	3.564498545	32.09626113	45.78615952	39.12196574	11.48316409	78.33204001	52.91593395	12.60358731	27.1453734	143.9359561	14.70529809	2.931189525	5.086890444	38.20710679	26.58122399	25.08954503	2.839598587	5.29992087	14.15306821	11.56067332	9.281845165	9.239799055
ACTA2-AS1	0.266371643	0.166146759	0.398118419	0.719730868	0.45588415	0	0.17238088	0.124886509	0.336629219	0.173986551	1.045760738	1.402699963	0.430472272	3.816535375	2.792107617	2.285278807	1.380924842	3.645281062	3.751498748	1.300007436	5.608003664	2.986249297	0.25135226	0.06711589	0.083930731	1.508822176	1.127278909	1.648797869	2.21876377	3.11760268	4.483146153	7.445596056	4.563152057	1.950201092
ACTB	510.4409876	882.7295886	700.5804248	884.6596879	842.0602844	1184.492244	1012.36032	1866.666495	1122.076869	1639.002952	743.6683589	812.9400548	943.0463306	762.1406989	1189.601428	857.2228966	627.5388115	756.2899521	857.3143598	711.2107552	815.3512273	1503.853782	1076.104901	1022.418425	1323.990392	1186.712531	1312.334365	1167.67778	1244.868459	752.3185227	652.0459865	647.0981882	844.7804416	672.4901711
ACTBL2	0	0.012618591	0	0	22.455043	0	0	0	0.095874267	0.264280216	0.030547661	0.232435426	0	0	0.025755823	0	0	0.064887536	0.578410152	0	0.038602953	0.063195336	0	0.101946971	0.015936025	0.023228254	0	0.268336416	0.108020316	0.104154161	0.158060217	0.051200544	0.041671067	0.091806677
ACTBP1	0	0	0	0	1.185231766	0	0.123245359	0	0.06016907	0	0	0	0	0	0	0	0	0	0.322667059	0	0	0	0	0.191940591	0	0	0.099963887	0	0	0.052292314	0	0	0.026152058	0.046093056
ACTBP11	0.020916246	0	0	0	0.2811715	2.652138934	0	0.423638108	0	0.491828767	0.227398308	0	0	0	0.063909209	0	0	0	0.398677216	0	0	0	0.071052775	0.126483054	0	0	0.049404888	0	0.107214481	0	0	0.042348822	0.05170025	0.045560898
ACTBP14	0	0.06474994	0	0	0	0	1.889422658	0.146010563	0	1.864643743	0	0	0	0	0	0.03883466	0	0	0.247333634	0.12257246	0	0.108091685	0.146933745	0.065390229	0	0	0	0.06258719	0	0.106889523	0.050691029	0.262726023	0	0.188435522
ACTBP2	0.041944244	0	0.024530778	0	0	0.098489774	0	0	0	0	0	0	0	0	0	0.112976699	0	0.053812934	0.199871125	0	0	0.026204774	0	0	0.079296977	0	0.024768434	0.030346149	0.268752239	0.10365333	0.049156305	0.042461953	0	0.09136522
ACTBP7	0	0.313668526	0	0	0	0	0.244078443	0	0	0	0	0	0	0.289173451	0	0	0	0	0.718895892	0.178133553	0	0	0.071179203	0.126708113	0	0.057739985	0.049492797	0	0.214810508	0.25890278	0.098225144	0.127272526	0.18127285	1.620289827
ACTBP8	0	2.036467428	0	0	0	1.048142754	1.485618249	0.35876693	0	0.99963753	0	0	0	0	0	0.381687224	0	0	0.081030784	0	0	0	0	0	1.386390995	0	0.552282434	0	0.980606093	0	0	0.043036799	0.052540145	0.046301057
ACTBP9	0	0	0	0	0	0.905765374	0.748892184	0	0	2.687530199	0	0	0	0	0	0	0	0	0.163388734	0	0	0	0	0	0	0	0	0	0.219697008	0.158875373	0.050229782	0.043389239	0	0
ACTC1	0.04061512	0.015199975	0	0	0	0	0.088707966	0.068551629	0	0.358137007	0	0	0	0.052548657	0.263709869	0.03646557	0	1.257098679	0.212891399	0	0.046499957	3.419200509	0.008623133	0.015350282	0	0.013990029	0.653552432	0.03673068	0.026023605	0	0.023799323	0.010279106	0	0.011058756
ACTG1	482.485233	562.5732288	427.1060676	427.7175569	811.9944449	877.3990646	399.5782274	1057.53887	607.3041376	624.6988866	630.963139	547.7201294	632.0450003	376.3904379	566.3966767	447.834954	446.8321361	502.6652802	548.0147892	425.4271376	501.3739595	745.2611432	576.4772572	814.2246298	605.9384206	601.5983741	1350.604702	816.3434849	662.640613	402.9113275	332.6527505	356.1456493	517.9250041	542.6313333
ACTG1P1	0.125164001	0.062455877	0.463607803	1.150857679	0.490742641	0	1.214987467	0	1.008378192	0.32701458	0.680382182	0.251659215	0.900438428	1.691370138	0.063739388	0.599340222	0.561189766	0	1.073568178	2.48282514	2.627154907	0.417048168	1.06295958	0.378440883	0.118313338	0.172452816	0.098547216	0.845176523	0.855436709	3.866342674	1.980250218	2.449704908	1.108601719	4.248624337
ACTG1P10	0.065300442	0	0	0	0	0	0.253552837	0	0.030946477	0.341219465	0	0.30010378	0.408500757	0.150199149	0	0.078171801	0	0.167556169	0.954246077	2.714039733	2.392384115	0	0	0	0	0	0	0	1.896764876	2.259201934	1.47955027	2.247618697	2.421119818	2.252148444
ACTG1P12	0	0	0	0	0	0	0.823503083	0	0	0	0	0	0	0	0	0	0	0	0.077000094	0	0.092501416	0	0	0.061072006	0	0	0	0	0	0.04991539	0.047343508	0.040896032	0.049926656	0.043997917
ACTG1P14	0	0.31422765	0.785684525	0.182848061	0	0	2.078364924	0	0	2.303383447	0.076069666	0	0.23636247	0.434533368	0.128274099	0.150769855	0.282345475	0.107721792	1.320325135	2.438831443	3.700963499	0.236053166	0.285224329	0.126933974	0.138893391	0.202450179	0.198324076	0.18223917	3.174102866	5.576332079	4.083609674	8.733708448	4.410187951	2.446197898
ACTG1P15	0.132935237	0.099500496	0.259153938	0	0	0	2.19372102	0	0	1.91025121	0	0.343651294	0.16632091	0.2293257	0	0	0.111756217	0.113700706	0.337844249	0.062785235	0.507321969	0.110735508	0.150527609	1.07183382	0.23037525	0.06105338	0	0.064118015	0.454274715	0.054751971	0.337550753	0.314010736	0.766700596	0.434350083
ACTG1P16	0.043533628	0	0	0	0	0	0.253552837	0	0.061892953	1.36487786	0	0	0	0	0	0	0	0.055852056	0.414889599	0.370096327	0.099682671	0	0	0	0	0.059981278	0	0.062992098	0	0	0.051018975	0.044070955	0	0.308188734
ACTG1P17	0.011236495	0.437340124	1.156598092	0.375204918	0.629371639	0	0.850781061	0.151722808	0.143777094	2.377954544	0.285043489	0.580949946	0.485016691	0.290760042	0.034332905	0.544778387	0.245604193	0.374816329	0.621107148	0.923416234	0.308749954	0.084240347	0.591643167	0.237819521	0.297401498	0.371563414	0.159245907	0.211366137	0.259186916	0.666427615	1.000809241	1.512899529	1.138737461	0.489518806
ACTG1P18	0	0	0	0	0	0	0	0	0	0.323009152	0	0	0	0	0	0	0	0	1.099693375	1.459770436	0.188725548	0	0	0	0	0	0	0	0	0.305518872	0.048296177	0.125156885	0.152793913	0.022441632
ACTG1P19	0	0.063183409	0	0	0	0	0.245828109	0	0	1.157883615	0	0	0	0	0	0	0	0	0.241349756	0	0	0	0	0	0.03989718	0	0	0	0.108175184	0.052151743	0.197858533	0.085456583	0.15649054	0.04596915
ACTG1P20	1.157454987	0.678006584	1.412721213	0.949794093	1.465736617	2.363333681	0.586205491	0	0.858566349	0.788887737	1.367791103	2.688590005	0.566663871	0.607696772	0.30752893	2.078401116	1.946102386	0.25825609	2.110263249	2.566950167	4.148332713	0.503042074	1.282138211	0.760790164	0.047569715	1.109397317	1.664142409	0.291271152	2.70854019	1.989789574	3.125784328	6.062487182	5.037791621	4.987652724
ACTG1P21	0	0	0	0	0	0	0	0	0	0.369199461	0	0.081178072	0	0	0	0	0	0	0	0	0	0	0	0	0	0	0	0	0	0.11640269	0.055202531	0	0.058214481	0.051301571
ACTG1P22	0	0	0.469661285	1.567914059	0.744501139	0	0.161284051	0.093477662	0.196849428	0.434096956	2.609176115	1.527159505	0.207876693	0.692673267	1.819139384	1.392294467	1.094150962	0.284218343	6.228270946	0.274653104	2.06075317	0.13840311	6.114465119	0.041863586	0.065439819	0.324307946	0.605028344	0.440759521	2.413050671	1.984525581	1.898499736	4.176973073	1.574289314	2.608810041
ACTG1P23	0	0	0	0	0	0	0.510882998	0	0	1.031283411	0	0	0	0	0	0	0	0	0.334384019	0.124284366	0	0	0	0.132607001	0	0	0.051796931	0	0	0.054191197	0	0.04439923	0	0
ACTG1P24	0	0.241206447	0	0	0	0	0.938463523	0	0	1.894410006	0	0	0	0	0	0.048222286	0	0	0.921367141	0	0.676410009	0	0.273678761	0	0.050769958	0.148003975	0.063432045	0	0	0	0.629447329	0.598098637	0.431464226	0.701959921
ACTG1P3	0.655388219	0.316484222	0	1.442595696	0.568400555	0.198570945	0	0.071366922	0.030057529	0	1.379087044	0.801578812	0.158706578	0.656480842	0.193792916	0.759262916	0.568746182	0.271238443	4.150609175	4.133849731	3.437083567	0.633995576	0.897726934	1.374339432	0.039968809	1.339940835	0.724087611	0.887148132	4.497329877	5.27678263	4.534139646	6.891605453	3.814772989	5.457124011
ACTG1P9	0	0	0	0	0	0	0.154821766	0	0	1.111209815	0	0	0.049886887	0	0.054147306	0	0	0	0.101334209	0	0.121734369	0	0	0.05358161	0	0	0	0	0.090837852	0.175173349	0.020768446	0.017940095	0.065704832	0
ACTG2	0.525293594	0.638333147	0.318056888	0.663933735	0.242302301	0	4.391234418	4.130554926	0.544742438	4.456356655	0.335936099	2.279205917	0.510309737	2.025579974	8.884285645	2.052958468	0.259767468	17.83939012	7.008705713	0.858119788	3.254661457	13.00359142	0.598308736	0.467134344	0.578325903	1.004745431	1.123983878	0.688549412	0.443487032	0.183263222	0.919800762	1.307546259	0.580464517	3.351900065
ACTL10	0.232265215	1.495091441	0.597689744	1.281379013	0.65047483	0	0.676390952	2.959791789	1.106229719	1.183331606	0.652331142	0.880629977	0.15256335	0.280475433	0.745166253	0.208535229	0.370996107	1.206850575	1.947935307	2.13912514	1.808247593	0.551411504	1.025710569	2.686174504	3.688482483	0.96005537	1.357830482	0.924225771	0.952453693	0.703122758	1.129637587	2.692261599	1.679263874	2.807926216
ACTL6A	6.350946269	12.0111403	10.77935117	8.88542066	10.59637835	0.616974785	2.986058993	6.338586729	11.21603044	3.616647782	10.06783577	10.63598418	14.45663617	10.35897989	5.16949855	10.01173379	11.69111943	9.258006484	4.800594407	3.559504232	5.312123468	8.407988953	11.71235872	9.068370339	5.446013918	7.964567105	11.2319424	10.20970775	7.949683908	3.800904167	6.954767822	5.845439536	7.286710541	9.981121952
ACTL6B	0	0	0	0	0	0	15.8474238	0	0	14.52689382	0	0	0.037002748	0	0	0	0.016575535	0.518566122	0.225488763	0.391113378	0.112867989	0.024636217	0.133956341	0.074518585	0.037275222	0.081498212	0.03492878	0.042794548	0.202132282	0.316708868	0.32349746	0.159681116	0.073103157	0.16105558
ACTL7A	0	0	0	0	0	0	0	0	0	0	0	0	0	0	0	0	0	0	0.540856079	0.357379943	0.21657962	0	0	0.047663962	0	0	0	0	0.686847254	0.467480683	0.14779794	0.654309136	0.272758612	0.188861205
ACTL7B	0	0	0	0	0	0	0.288297783	0.033418559	0	0	0	0	0	0	0	0	0	0.025402238	0.113218297	0	0	0	0.033629855	0.029932728	0.05614786	0	0	0	0.202981935	0.073393878	0	0	0.024470148	0.021564343
ACTL8	1.036072322	0.075657387	0	0	0.297236288	0	0.883082092	0.170606763	0	0.891307712	0	0	0	0	0	0	0	0	0.216748654	0	0	0	0.042921365	0.076405536	0	0.069634917	1.134086013	0.073130311	0.064765829	0	0.029615092	0.07674588	0.031230945	0.068805755
ACTL9	0	0.09903467	0	0	0	0	0.096328711	0	0	0.518538569	0	0	0	0.256783588	0	0	0	0	0.189147702	0.140605416	0	0	0.056183585	0	0.031267734	0.045575662	0	0.047863378	0	0.040871731	0	0	0.040880956	0
ACTN1	35.64670383	23.80284208	8.630482206	11.20767756	18.29398203	23.19082893	7.977823125	23.05923965	11.11409534	7.383294324	16.83147661	14.73291104	8.327495151	15.30178217	14.3571383	26.10846937	15.46542956	20.18662885	44.22778565	13.75514234	15.50959552	46.56242367	22.71187301	52.15764295	10.60334578	29.32276175	55.35766971	20.93599806	25.39215463	14.01904222	11.96937991	8.521869394	13.85511221	14.5610331
ACTN2	0	2.231414072	0.637640533	1.230438496	0.019083732	0	4.836990339	0.057506511	0.205869617	5.474567055	0.300963511	0.601862743	0.343687274	0.543677463	0.383882858	0.978886237	0.501252568	0.327840462	7.038073113	0.712061764	2.925587266	0.34589828	0.253181723	0.141647297	0.422708096	0.211246903	0.281670397	0.271150794	0.578512278	0.431510877	0.404286166	0.306113824	0.263175773	0.380355227
ACTN3	0	0.0601473	0	0	0.045009825	0.125793593	14.46995835	0.022605275	0	8.083127241	0.024267889	0.334683551	0.050269869	0.242594901	0.081844492	0.192395539	0.090074388	10.47291963	0.178696265	0	0	0.167346951	0.15923741	0.141731509	0.075960056	0.110718925	0.079087153	0.038758857	0.377582759	0.198582923	0.094175486	0.230492222	0.107590027	0.131280676
ACTN4	68.73170295	27.86164542	46.96904196	43.38275637	33.84654575	39.30451021	4.094017623	8.982846158	56.73296053	4.207832494	48.91048721	42.77224446	42.29349421	38.49682032	10.85090967	47.90846904	53.76184503	16.35170161	69.16962099	72.02698842	42.28129273	78.88797704	56.95368107	85.66098018	26.57057971	96.29597819	59.66211349	84.6938462	60.05489576	48.38499815	40.44685265	25.2655792	52.86367469	44.04548611
ACTN4P1	0	0	0	0	0	0	0.756289924	0	0	1.526669033	0	0	0	0	0	0	0	0	0.061876023	0	0	0	0.055138128	0	0	0.044727597	0	0	0.083200211	0	0.038044473	0	0.080240498	0
ACTN4P2	0	0	0	0	0	0	0.942514326	0	0	1.658665655	0	0	0	0	0	0	0.020929679	0	0	0	0	0	0.08457233	0	0	0	0	0	0	0.061523621	0	0	0	0.081344986
ACTR10	17.01506301	9.156697974	9.166773349	8.948146777	11.65984588	2.368716863	9.916872695	9.969830082	9.185533322	7.906846592	13.09096982	11.80790234	7.255373963	11.06505494	10.81475468	9.130404445	8.029597034	11.15424614	5.612771121	2.478609966	3.564957377	7.570104439	6.932879061	8.744773424	13.39395449	6.941492694	10.93591069	6.564309949	5.424935942	3.984320848	5.767632579	4.934943097	6.867838617	4.67417135
ACTR1A	24.73079557	21.88559799	16.64485496	18.7713925	21.42860323	6.131464589	25.5834486	40.84466677	22.00136226	32.16810947	15.81747253	23.70455531	19.4691777	22.13898025	16.52925047	19.20085209	16.95760918	17.62706023	15.74177075	12.84909134	16.48904316	22.82026482	21.6602567	22.28562653	31.28917907	27.21354717	26.54791908	26.84413517	15.57680815	16.43869103	12.47809677	16.26548718	16.44240121	18.03932547
ACTR1B	11.51524674	19.90788625	26.34783682	22.2630159	21.24709905	4.704112725	16.55361607	12.1370902	27.45185745	12.89389543	17.36810927	23.83132209	18.98206403	21.56477016	15.9997987	18.60099631	20.03225037	22.82914183	11.25380863	25.10853608	11.80381393	21.9997415	37.29160168	20.28942135	44.60993087	27.27719145	16.39851059	32.34650745	11.020403	14.96289766	14.56415317	13.28973968	13.76857018	16.55061052
ACTR2	98.0534934	169.3147924	113.4179193	110.168249	88.32049379	35.76120195	16.31423233	36.92570866	128.6753356	20.80834322	105.8777925	91.46772457	142.472359	125.2045873	66.9209693	140.2790724	95.12129425	46.9191965	66.73245794	37.61553386	58.35722154	84.73655212	74.05148952	79.81838674	55.42866476	64.36227105	73.03424398	55.48082248	85.96724446	59.50006382	85.6674195	68.4117984	79.50086638	58.99031562
ACTR3	15.4203091	48.19839581	26.01393214	30.93196134	21.6776716	17.99185591	8.879925827	15.02759705	29.51568551	13.22180824	30.90569916	25.44015283	23.11051758	29.40695281	17.43351361	32.07007713	27.26803155	13.60207327	22.17168776	14.31305337	20.65559143	26.98560418	23.07401856	21.00424896	21.71756253	21.5291122	24.03595958	18.54828427	30.84967	28.91711778	30.18523313	25.25919699	27.18189641	18.77452708
ACTR3B	0.754561206	1.135413415	1.28960059	1.577944768	1.585448173	0.201966165	2.618657001	0.547703219	1.734235614	2.604743874	0.991784784	0.835498089	4.343670471	0.620494029	0.645075624	1.151347093	2.675427262	2.166881776	2.25796639	4.464891078	7.340841089	1.743987749	1.699982457	1.371240918	1.348914117	1.72915152	0.664899244	1.634918902	1.503031694	1.985454251	3.821290726	2.129349929	2.773498677	4.517842521
ACTR3BP4	0.037864458	0	0	0	0	0	0	0	0	0.296784133	0	0	0	0	0	0	0	0	0.144344227	0	0.260104463	0	0	0	0	0	0.134155716	0	0	0.140356941	0.665625371	0.268322678	0.912526028	0.412392049
ACTR3C	0.029166183	0.764069339	0.99360663	0.88392602	0.1960366	0	0.9555331	0.363054361	0.456129986	1.143032387	0.488847693	0.955036146	2.251041527	0.345911431	0.128105317	1.296223994	1.201454298	0.542577656	7.004672293	9.742489815	39.52795977	0.788086271	0.390119329	0.490533002	0.279144387	1.301008781	0.266954645	1.52457453	3.746913758	11.38800312	10.81832879	4.321893912	6.398185987	7.675382082
ACTR5	1.845571247	7.491113675	9.483407489	5.372168696	11.94189623	0.431204742	10.16089518	8.244729799	4.503707692	5.325684234	5.706648448	4.763079883	4.842159349	4.973670623	4.096069536	5.111186268	5.279860386	3.4986904	3.850304876	4.787637271	4.856702977	4.176131745	5.208930164	8.536866477	6.735203937	6.186349775	7.048623235	4.238250763	3.176934359	5.162107602	4.637873443	7.22243055	6.604449886	9.840301313
ACTR6	5.274887393	9.348062447	8.22179293	6.96764762	5.964429412	1.479361351	3.057861847	3.794781221	9.765094529	2.275422852	8.998365137	6.525328927	11.30206856	6.585009598	4.708749413	7.774967756	8.463977605	7.068617517	3.249391834	1.102718168	2.630650013	3.557904583	3.409620105	3.604385566	7.082235993	3.267965031	2.64070614	4.906692868	6.5380026	2.694082717	4.777559705	3.364071328	4.366467756	6.707011036
ACTR8	7.773332932	7.821254499	7.642453469	7.988922279	8.54568427	1.591326845	6.848483338	4.311450254	7.543390129	2.678648328	5.205814284	5.510365959	5.935337173	6.505015815	3.40694556	7.249579015	6.35959573	3.633941389	7.341994907	5.925576555	7.04277932	4.646520211	5.735755338	2.25924367	2.732181648	4.333566216	3.639339473	4.023066379	6.932842736	5.732818173	8.207065876	10.16204031	7.38776984	5.980556959
ACTRT1	0	0	0	0	0	0	0	0	0	0.513847545	0	0	0	0	0	0	0	0.126162683	0.062478851	0.092888941	0.07505682	0	0.055675313	0.049554599	0.015492433	0	0	0	0	0.04050198	0.153660489	0.066367116	0	0.821110738
ACTRT2	0	0	0	0	0	0	0	0	0	0.649541628	0	0	0	0	0	0	0	0	0	0	0.151803871	0	0	0	0	0	0	0	0.084956725	0.122874057	0.077695328	0.083892986	0	0.036102443
ACTRT3	1.444817063	1.406736852	0.412190479	3.103766034	0.697412834	0	2.326110169	0.91200164	0.734812896	1.012766602	0.872657546	1.072927142	0.573164255	1.134771429	1.130571442	1.033544278	0.98750506	0.452109165	1.320983651	2.130376598	1.398639857	0.484350486	0.099757387	1.118759961	2.764785026	1.537525084	0.554911754	2.719499235	2.378343378	0.928899273	1.624413624	0.380526868	0.348415846	0.716430915
ACVR1	23.60481689	11.09823709	9.541710269	8.201079223	9.85900735	0.304923353	5.603771893	3.417223535	11.79076268	6.847308301	9.091182972	7.202265072	15.08774512	9.917924632	4.860575665	12.61308869	12.51485704	6.565724193	19.23902339	14.45212245	12.66437112	15.45152356	10.07587111	5.282743855	3.950360777	14.07787659	16.33344156	18.89276672	11.34619414	16.38098007	15.68914032	13.15812913	11.75232191	14.38115464
ACVR1B	7.628430542	8.761417939	9.51836435	8.509086765	9.023167349	2.400631988	5.134912847	2.766528088	17.83660274	4.963753739	5.887511371	6.170389512	9.469162426	6.747676987	1.960294251	6.458845469	10.43213188	4.088979115	8.489064099	29.9922638	4.454536533	8.409466631	12.82336503	12.14574088	4.4799134	10.66454477	7.420579378	16.35659005	17.42958873	8.89897543	11.33640724	2.98344099	12.06748335	14.30403202
ACVR1C	0.28431081	0.325915073	0.44939745	0.795781805	0.591076822	0.048114852	0.477379741	0.24209647	0.808424954	0.521978575	0.13459243	0.43701083	1.456501787	0.472788372	0.105653495	0.51512624	0.137810385	0.092011631	0.522386388	1.037946789	1.067423078	0.310441789	0.282781543	0.456920892	0.537498974	0.08469787	0.308550851	0.066712022	0.623639643	0.544351895	0.582343174	0.46932811	0.528646999	1.093540826
ACVR2A	1.965540091	3.489180114	2.172919644	3.050564662	1.005447688	0.776025225	3.383713175	0.745705277	2.304813122	1.881444817	2.912243438	2.649978435	3.408018638	2.334509659	1.589111456	2.711118152	2.842701788	1.388059727	3.839279261	2.257551152	3.847471359	2.699374297	4.124356441	1.114956528	1.31536936	1.787858505	1.101094099	2.758514207	2.710483435	4.504801301	4.00361043	4.402213177	5.658069197	7.054913217
ACVR2B	0.58789477	0.644933092	1.497785981	0.907806245	1.731066226	0.045663498	0.932254389	0.330756493	0.880488585	0.914556592	0.631560862	0.794043645	1.350361733	1.089010613	0.399939967	0.87837518	2.283781074	0.600711146	2.004472267	3.247165875	2.586120781	0.620559144	0.899451227	0.160566156	0.400172972	1.018180674	0.491143075	0.456720715	2.078002415	2.35481814	4.182966159	1.900545931	3.017213952	7.079056321
ACVR2B-AS1	0.187140984	0.252131173	0.26267522	0.298862504	0.136266336	0	0.163494738	0.094758941	0.572036459	0.293364689	0.203456889	0.016125958	0.087802507	0.112992487	0.057180588	0.25203185	0.424780186	0.168066538	0.428043429	0.636383355	0.96415361	0.128608492	0.190716149	0	0.053069431	0.038676843	0.08840668	0.297867281	0.479632521	0.670575688	0.767615644	0.378901654	0.670727035	0.794899191
ACVRL1	3.116860929	9.429672515	7.072856026	7.99183887	4.941626308	0	4.218585947	2.555445588	5.979301362	5.787055045	7.281859302	7.21582866	1.262850913	9.173740862	8.738214879	10.50560763	4.714161059	6.666696499	13.72561807	2.701409462	7.992948209	11.25152411	9.524455282	1.109123376	2.575220476	6.98573623	10.38645617	8.012557316	4.862474532	6.033770395	6.078850115	3.406055224	5.711718419	5.710353424
ACY1	0.029476462	0.044125585	0	0.042794227	0.225639054	0	0.629492255	0.199005636	0.069845823	0.731621794	0.204740696	0.076199693	0.036879251	0.016949883	0	0.00882164	0.041300535	0.15757177	0.09364008	0.097452009	0.089993033	0.098215974	0.083443288	0.363922404	0.09287704	0.006768851	0.005802034	0.120846542	0.025182208	0.030351139	0.034544763	0.029840284	0.297508299	0.016051806
ACY3	0	0.027120263	2.203845093	1.551817426	0.060884444	0	1.37172085	1.651210995	1.648447391	2.839995855	0.229788905	1.967007139	0.169999161	1.09385419	0.774972903	0	0.639675393	4.090776468	2.175489568	0.102678007	0.331866617	0.27164272	2.215534829	1.34203385	4.84640252	0.424344474	1.091201951	1.808793854	0	0.470087787	1.337599784	1.852370033	0.895607399	0.11838824
ACYP1	1.829381894	4.328046371	8.469420983	3.621702626	4.528576794	0.480625818	10.13329905	4.404823827	3.819477676	7.119272607	5.192405466	5.401582766	2.088745807	5.649641876	3.009807854	4.984864174	4.495481344	12.85122144	8.656341322	2.465164528	6.063641135	2.157943933	3.411420865	2.340142609	18.33250497	3.454739173	2.266291555	2.92473575	2.688573455	2.497504758	6.491769643	7.951779115	9.154314088	6.632142242
ACYP2	1.053278766	0.909107941	2.036692055	0.943671327	0.946055625	0.445624562	2.072503299	1.44142781	1.537947619	0.892504741	0.558799427	1.201971862	0.525339874	1.415953766	1.080006413	0.928628716	0.717950395	1.72262639	1.474061623	0.833586557	2.368326935	0.65803862	1.450541538	0.796162922	1.560715953	0.856352371	0.565936769	0.775764686	0.583675289	2.27458923	2.352001462	2.151770584	1.893964278	1.979099682
ADA	3.484857767	4.475033635	10.06489563	11.0178779	9.574569836	0.736843026	15.82384851	21.15799035	12.40977581	17.0877731	11.53663694	10.41766287	9.128215838	9.943531273	7.847163514	8.333629305	16.48105087	19.78022513	8.956174633	37.6528027	20.8943897	23.20599055	14.8958206	10.67400338	8.524119231	60.6330173	12.47381599	4.409203873	17.65136811	16.67268545	23.01395831	19.79620315	13.97188366	29.01452799
ADA2	0.186789288	22.94701592	30.66859432	33.11375227	25.58266366	1.172783966	19.93725304	1.034906508	30.81690685	17.75976718	24.25121925	24.46539148	5.593558613	30.84992121	15.98667933	23.58813884	19.43079654	8.142680942	12.44565789	8.963967016	24.89071151	11.91325055	87.7921592	4.266458774	10.80888896	35.7228327	10.20041418	13.05567698	20.05467201	20.06942933	33.71637332	55.73363398	33.08188435	15.13838596
ADAD1	0	0.039188228	0	0	0	0	1.778815478	0	0	0.205186807	0	0	0.016376355	0	0	0	0	0	0.19958972	0.074183814	0.179827687	0.021806566	0	0.052767662	0	0	0	0	0.134186927	0.086256162	0.102264785	0.106005424	0.248042435	0.057022865
ADAD1P2	0	0	0	0	0	0	0	0	0	0	0	0	0	0	0	0	0	0	0.555926372	0.413255135	0	0	0	0	0	0	0	0	0.560635475	3.829035859	0.811801923	0	0.901152956	3.414810445
ADAD2	0	0	0.254640335	0	0.507000114	0	0.066734169	0.096695149	0.276929939	0.628653911	0.010380706	1.155173251	0.182777011	0	0.035009375	0.102872645	0.057794628	0	0.185635594	0.795498544	0	0.042950077	0	0.138574477	0.054153798	0.031573701	0.101489729	0.53053719	0.161512839	0.240676932	0.208134086	0.098594155	0.184088604	0.355654286
ADAL	2.673145962	2.158048237	2.351076437	1.477014529	1.716434485	0.116058779	0.671706607	0.458830151	1.955873604	0.93623508	0.709012387	2.264411079	1.986593907	1.918467099	0.723644937	1.68631258	1.897536393	1.669857322	2.402354442	1.925886012	1.905127965	0.725663265	1.881904438	1.245364802	0.934422935	1.62306108	0.997213203	1.037023105	1.224547626	1.633668395	2.249421068	1.705410302	2.473962727	2.220555927
ADAM10	57.45459342	15.59800945	8.135947796	8.049046726	11.23670969	4.53553085	4.54751593	4.639463518	10.97842334	3.16267475	8.050408299	7.91546457	7.485094198	9.961209815	3.576279185	12.64176982	12.19220606	5.602885683	11.98353486	7.2445532	7.621612026	7.389752785	12.71239085	8.249397201	3.07749691	8.080355192	10.58199949	7.908422526	13.73894423	10.55817325	12.70293269	10.95381293	10.92601697	21.11176409
ADAM11	0.029624771	0.184781668	0.011550551	0.301066807	0.680323034	0	12.91200548	0.033334487	0.589656889	13.62245391	0.107358698	0.195712334	0.50037489	0.911381358	0.03017265	0.212784626	0.606021711	0.323063751	0.715245314	0.293827	0.983598385	0.530567018	0.603814524	0.328431679	0.588069377	0.367357036	0.256573978	2.3719364	0.518832676	0.933417798	0.329826442	0.374880292	0.567499657	1.27985051
ADAM12	18.56427548	8.760450176	1.869133325	4.598313472	4.647841893	0	3.394522184	0.53216852	2.268495997	3.257642304	2.969077742	2.774544666	25.13918633	15.39446835	2.138417697	17.89430225	3.791218208	1.817248052	26.62959211	8.366278964	31.06074637	30.08158441	6.093719442	0.953317915	0.774450392	6.828953692	11.1711165	4.01617426	3.960857411	4.831419972	6.659575086	3.861692834	4.109257479	4.802368146
ADAM15	15.77505546	12.51964283	17.59410809	12.78067398	39.47871639	8.483449	19.00075053	41.22454345	12.27682071	18.92539765	11.65397907	18.37726564	4.833512	14.29168631	12.44903639	10.73974166	8.672796183	32.69418548	14.15459133	12.06279438	11.35246944	13.55634975	22.89341123	61.73548728	22.0631284	17.93022974	30.25678675	33.4369019	5.106545613	9.392303936	7.763903933	3.715414431	13.06377515	10.81899015
ADAM17	10.61992193	14.65857395	13.29993021	13.36941997	11.23366596	5.488908111	4.421682579	1.23069275	9.836065077	4.202324954	13.55406005	10.08997167	25.93547577	11.85347834	3.073217077	11.4218668	13.17561226	2.91649247	18.37827184	16.85837861	21.82275337	11.87086767	8.348772202	11.01672929	1.893397657	9.579537741	10.23241712	7.236531251	16.74211428	26.46671983	23.92679352	23.47765146	21.48984755	20.85790511
ADAM18	0	0.110608133	0	0	0	0	0	0	0	0	0	0	0	0	0	0	0.04141067	0	0	0	0.028197817	0	0	0	0	0.067869012	0	0	0	0	0	0.006233304	0	0.026824351
ADAM19	2.219435223	6.763872531	27.70539943	29.72766746	8.376616273	1.435669993	8.172635905	3.286815472	22.47050013	6.85300142	12.54106783	14.48328927	15.06602121	21.32699246	6.828148179	18.0219588	14.6645655	8.303114319	22.73687629	12.31029866	48.51029259	19.95860566	10.34338041	1.030621816	8.625900811	32.14660169	10.33673503	7.143969435	41.98056485	26.65295241	29.87270908	43.92458366	25.83532066	14.53344736
ADAM1B	0.047103386	0.246794396	0.220384509	0.239348111	0.131916296	0	0.617274382	0	0.200904526	0.184599731	0	0	0.088399564	0.08125774	0	0.211454722	0.217794241	0.151079813	1.346731637	1.768628665	3.801946931	0.176567768	0.020001356	0.213629878	0.244888891	0.243374036	0	0.272629798	0.845064539	2.444456492	2.346107558	3.063746674	3.813048502	2.847237183
ADAM20	0.033705464	0	0.147842918	0.195735742	0	0.197860494	0.098155338	0	0.047919982	0	0.122146926	0.174264198	0.063255502	0.188971488	0.077239824	0.196702067	0.085006697	0	1.750670822	0.453693518	0.829666543	0.147403026	0	0.076432872	0.063721292	0.092879775	0.009951682	0.073156475	0.799064349	0.499761102	1.856543074	2.712657935	1.614176127	1.697815852
ADAM20P1	0.054338118	0.092963329	0	0.135237656	0.121742132	0	0.04521163	0	0	0.060843682	0.028131234	0.013378061	0.014568155	0	0.130451461	0.041817018	0.026103463	0.019918235	0.42908391	0.043995191	0.213295947	0.029098182	0.092293667	0.046941305	0.014675429	0	0	0.067393655	0.27853149	0.182238885	0.582228406	0.282902411	0.546840048	0.37199557
ADAM21	0.203795686	0.703004569	0	0.385920851	0.05955589	0	0	0.194419822	0.012597475	0	0	0.091623107	0.63190057	0.091713025	0.027073653	0.063643257	0.283062492	0.056839659	0.810673672	0.477078022	0.446359351	0.132857613	0.195649081	0.080372415	0.067005648	0.036625137	0.041858468	0.076927144	0.317932483	0.492675043	1.484943924	0.852154524	0.711802344	0.849235936
ADAM21P1	0	0.09153529	0	0	0.045665529	0	0	0	0	0	0	0	0	0	0	0	0	0	0.349649062	0.115518311	0.093341974	0.025467729	0.034619396	0	0.019266661	0.042124455	0.08425126	0.058985244	0.208954575	0.151106911	0.191094871	0.226972092	0.100760677	0.088795449
ADAM22	0.094600619	2.696464252	1.542366381	1.373421412	0.285481613	0.099733108	0.730894788	0.006517153	3.227911062	0.771750656	1.623185363	0.282815647	5.525425648	2.331355761	0.365737332	0.977624915	4.070586681	3.224951491	4.00372714	2.965280905	21.95770076	1.418447517	0.131167185	0.032105482	1.301192937	2.447240085	0.082083635	1.435893478	3.359753272	2.082538496	4.470866497	1.661286055	3.846288355	11.70991262
ADAM23	9.397202443	0.10432495	6.156591084	15.82625286	0.353365563	0.103352141	5.768021016	7.131846276	22.23581212	3.6511705	7.018359607	10.28474722	29.79234641	9.769658172	1.664277026	16.82812071	54.39999431	3.957580518	16.46448116	26.25557066	93.24283867	17.64027771	0.342648991	0.216258248	49.73292529	18.99689566	2.89369066	3.141972446	27.44997948	28.12626907	30.2792888	0.787196068	9.841429539	12.27610398
ADAM28	0.090670617	7.012811117	25.84232856	10.58942712	9.468743188	0.78065074	5.148904056	0.327329263	21.07660568	5.981576127	9.802810078	28.02297271	3.204732346	12.63053415	3.478421544	9.963314149	6.064132236	5.515843019	79.23023898	30.4690479	57.75769196	5.67096421	7.131271651	0.243687167	2.578379254	7.606685742	6.035347768	8.021310368	23.84518393	35.79155542	53.08026472	31.27990572	27.27694881	17.38306356
ADAM29	0	0.10653251	0	0.149237413	0	0	0.253297454	0	0.044967719	0.960649932	0	0	0	0	0.024160406	0	0	0.010144691	0.203467932	0.044814977	0.172005738	0.029640384	0	0.017930995	0.014948885	0	0.004669289	0.011441573	0.212791138	0.053736343	0.254837938	0.288173885	0.55214339	0.055977877
ADAM30	0	0	0	0	0	0.205306139	0.55554	0	0	0.560714673	0	0	0	0	0	0	0	0	0.19695704	0	0.109203494	0	0.08100448	0	0	0.087613558	0.009387429	0.023002852	0.081487348	0.019642708	0.204936834	0.048280229	0.039294283	0.112541414
ADAM32	0.27903738	0.336978182	0.167307037	0.023829959	0.089310116	1.040629185	0.040971352	0	0.166687015	0.275686575	0.059483388	0.141439294	0	0.088991949	0.236433532	0.223160101	0.051253125	0.078217346	0.384371833	0.066448332	0.477859513	0.158214846	0.043810218	0.109891913	0.0443302	0.126000098	0.094156547	0.071251814	0.168272509	0.367959519	0.208850674	0.135306256	0.101429054	0.252830322
ADAM33	18.99798872	0	2.705697716	10.38554419	2.021480428	0.151668175	2.868528346	0.177157314	1.509481496	2.847784668	8.25851355	2.581167712	0	3.426363385	4.138356822	7.285292966	0.108601859	9.638653806	11.1727479	0.983836231	0.767235344	14.31548753	1.049094097	0.530962159	0.301465116	2.130322385	1.001223835	12.65831275	0.362129131	4.239899151	1.868786395	3.330741353	4.096168055	0.492438802
ADAM3A	0	0	0	0	0	0	0.457392748	0	0	1.477290275	0	0	0	0	0.09598102	0.112813456	0	0	0.404154209	0	0.053946307	0.019625183	0	0	0.051963449	0	0	0	0.06038188	0.058220752	0.073627917	0.015900224	0.097056487	0.017106226
ADAM3B	0	0	0	0	0	0	0.653200405	0	0	1.977854256	0	0	0	0	0	0	0	0	1.763577144	0.158906439	0	0	0	0	0	0	0	0	0	0.831447786	0.591455687	0.652827251	0.970241349	0.366439792
ADAM5	0	0.024723943	0	0	0	0	0.24048402	0	0	0	0	0	0	0.056982987	0.643416944	0	0	0	0.676828663	0.046802738	0	0	0	0.012484214	0.03122388	0	0	0	0.04232942	0	0	0.025079649	0	0.08993964
ADAM7	0	0	0.159770166	0	0	0	0.183589674	0	0.007469125	0.823554453	0	0	0	0	0.016052146	0	0.017666274	0.013480242	0.170231525	0.059550037	0.108265654	0.019693037	0.017846403	0.063537773	0.009932022	0.079622705	0.037227238	0.015203535	0.107716713	0.06491339	0.049254991	0.026591999	0.025971216	0.051496112
ADAM8	0.221720957	11.82341355	45.54075293	36.88221347	11.83934954	218.5007794	23.70379544	10.45344757	19.22883275	27.72857877	9.526006892	13.94292834	11.41057132	26.96974983	11.26096311	36.88513544	21.78770839	11.03072273	19.73140286	41.90143384	31.55596773	35.41205724	18.88830992	51.20264235	53.52345246	66.91597983	29.68867856	33.66521725	39.65186273	36.88114522	15.78122559	10.09061674	12.09959975	17.01108574
ADAM9	57.0105637	37.6380452	12.53670017	14.88784724	23.06292995	10.70361448	2.321587436	0.178257291	13.91577951	2.750437183	18.24787265	13.32809377	8.938419669	18.67176619	5.782549256	20.36547867	17.29912306	2.661872008	29.16976959	12.53138062	17.71607503	22.43812877	11.31278784	16.37324323	0.885610048	12.83349468	13.88936977	8.459292887	23.26106025	15.31858055	11.90212239	5.021628069	12.62731292	21.73990335
ADAMDEC1	0	14.63470814	25.08478315	65.91680089	12.35836009	1.429051072	8.04577857	1.451137181	35.76397218	4.77021453	15.84124265	10.07234082	13.90534568	64.35959621	18.62505193	38.23184641	68.36422999	0.904743751	22.75854941	8.814810009	34.46280999	11.74462936	89.09545823	0.525750315	27.98808448	43.20438185	9.982806697	18.17159238	16.98448008	4.810324458	30.14855198	10.4542704	10.54212196	9.448074373
ADAMTS1	98.85508764	20.81536848	1.864359964	3.916438223	4.187403859	0	0.427266865	0.590952069	2.9677246	3.972697019	23.11088635	9.505063839	10.40068492	10.38874969	17.91148109	26.52539769	9.637632737	25.96356742	13.11838265	7.871302099	6.528205876	20.0658448	2.712912238	1.900478174	0.756481713	3.776553078	18.34376964	8.627036658	3.503938646	26.44317093	5.017701367	3.163006684	5.303839515	4.706699409
ADAMTS10	3.266594597	4.352176926	12.76205229	8.291837333	2.387122865	0.019394006	9.909678943	0.390334393	3.757639151	11.10252632	5.619671558	5.864521452	3.045855569	7.238108332	9.621400896	5.680319734	3.742562793	7.730157699	7.721922591	3.581037267	7.791853414	9.308792259	2.714544909	0.31840329	4.676595905	13.48521752	7.223205935	8.341907733	1.079589477	13.18026252	3.983138947	3.854581872	4.629189394	6.036008076
ADAMTS12	4.530653928	8.595941925	0.946630128	3.545846142	1.246580661	0	0.673374931	0.467519761	1.071846945	0.868438086	2.125461765	0.95474313	0.533398882	7.961230796	1.302641974	7.222936922	2.207141473	3.550638266	14.75555833	5.221583026	10.66101992	20.78135335	1.44006491	0.411470925	0.412102207	3.102948443	5.328022552	2.04932401	1.290203144	3.080302318	3.153059259	1.192363165	2.488612501	3.19257577
ADAMTS13	1.307968922	0.728845199	1.650567234	0.593038919	1.798018184	0	0.55272564	0.73123589	0.821263537	0.12936211	1.046690879	0.881752013	0.766604487	0.86126371	0.548412224	0.859451569	1.033679744	0.815216929	1.006666956	1.824027659	1.899017761	1.649780593	1.023194811	1.821418022	4.013357145	2.035223196	0.755311407	1.235861253	0.222073723	1.070627405	0.667304594	0.355046051	0.596627038	0.804395689
ADAMTS14	4.103331556	0.776188216	2.227268005	7.79375544	2.453557973	0	1.457892723	0.467752002	5.700365648	2.312313953	1.91142901	1.702443918	1.15763331	13.1779728	2.62908344	13.54851285	5.050388374	57.98895678	8.349446476	6.282670214	5.752081761	15.92315767	3.393663379	8.277870588	5.522348211	30.49142416	21.32708385	5.93742064	2.932740315	5.274462376	2.498729093	1.126732635	3.844873671	11.08499496
ADAMTS15	32.56468855	0.0807919	0.378767665	0.590670467	0.944086303	0	0.411056838	3.062110212	0.472188791	1.724622901	2.610303825	2.289527867	0.389562682	0.537134716	0.386891234	0.536743874	1.354168317	1.017318676	1.33731504	0.588231133	0.522837633	0.331991808	0.571165113	1.355662897	0.043167441	0.903768676	2.819248585	1.351615208	1.053378024	0.569394439	0.496268124	0.77751481	0.851719006	0.529022016
ADAMTS16	0.036153033	1.130512086	0.061082181	0.116638538	0	0	0.631698157	0.094920563	0.028555422	1.259421665	0	0.013845825	0.015077531	0.055437653	0.110464937	0.086558303	0.094556599	0.314373822	0.520653541	0.045533484	0.257546155	0.205789939	0.061406176	0.024291305	0.04176853	1.029451834	0.180277702	0.284812812	0.164725916	0.272989423	0.188308138	0.223662163	0.099291286	0.275626724
ADAMTS17	0.040005302	0.089830525	1.510764957	4.459722325	0.233678466	0	0.499291743	0.038584204	3.28259437	1.590218499	1.65170484	0.911061842	5.73814204	0.290840005	0.550059632	1.595787882	1.364487093	3.108849338	3.355118857	3.611545031	1.504915653	0.956890759	0.223261922	0.505433466	1.112861209	1.673282625	0.438721635	0.545788846	5.046014036	4.720650226	2.427920093	0.969085113	2.35556047	4.814579601
ADAMTS18	0	0.232296955	0.346516524	0.163845881	0.134326267	0	0.595685904	0	0.065183159	1.658577992	0.29395834	0.139794524	0.668490263	0.231191533	0.490305558	0.61428895	0.237190494	0.316729167	0.826834338	0.049970578	0.460304663	0.259995466	0.203667597	0.063980197	0.060007079	2.551090528	0.124954859	0.28577547	0.397711459	2.401088733	0.508379102	0.278482503	0.29638999	0.687554746
ADAMTS19	0.008709946	0.019557882	0	0	0	0	0.177552625	0	0.012383169	0.409614787	0.078911025	0	0	0	0.01330654	0	0	0	0.398441313	0.049364426	0.189467119	0.010883122	0.044381707	0.006583761	0.01234983	0.024001384	0.010286595	0.031507697	0.0669694	0.091477706	0.025518921	0.167531562	0.1345564	0.905935654
ADAMTS19-AS1	0.059927971	0	0	0	0	0	3.664903034	0	0.085201241	3.522895621	0	0	0	0	0	0	0.151141042	0	0.913812816	0	0.137222202	0	0	0	0	0	0	0	0	0.851546397	0	0	0.14812845	2.055978985
ADAMTS2	45.81325156	3.030283836	2.699243001	17.55475491	3.963838263	0	2.593787993	1.302875714	5.445097449	2.200134309	3.765736129	4.116582288	1.387891388	18.9874549	15.17002924	27.7706981	10.27866471	11.36128502	23.24807192	11.22798006	14.65940723	32.51712161	8.957746918	1.016002744	1.38280352	50.34081031	27.8691408	25.83437594	2.428028333	9.351167289	13.81644822	2.535610215	6.024258114	5.990866459
ADAMTS20	0.003252098	0.316440521	0	0	0	0	0.625059211	0.01097801	0	0.586273654	0.005892721	0.005604672	0.012206513	0	0	0	0.032807749	0.020861615	0.247948382	0.073726268	0.029786427	0.008127026	0.022094842	0.762050794	0.006148198	0.062731041	0.023044699	0.03764565	0.108354431	0.084384717	0.053357873	0.059260281	0.048230722	0.085006745
ADAMTS3	1.993290228	4.556975649	0.338013051	0.176397899	0.275898554	0	0.191260576	0.022170316	0.396841529	0.849385263	0.279661025	0.390496863	1.435938259	0.356890519	0.556870916	2.405842908	1.40793823	0.193800094	3.079531351	0.60487253	1.616646672	0.611372872	0.16732869	0.60069751	0.037249235	0.090490439	0.337409481	0.570196176	0.353484888	0.750644788	0.46566552	0.452114413	0.332793324	0.321886599
ADAMTS4	0.154975335	1.511376007	0.322558129	1.273867441	0.474868027	0.064217544	8.09705553	0.50775901	0.583233576	9.092438829	3.439940358	1.881376848	1.231811225	2.166296431	6.215006712	7.620063727	4.322393929	4.17830564	7.99733225	3.85564162	3.668629056	9.411593983	1.823231802	2.425576322	0.458867759	4.798084351	6.715531688	1.457595931	2.202088331	3.894545201	2.144747059	1.301248889	0.912593953	2.432530456
ADAMTS5	34.38089427	10.19615289	0.541470332	0.290727609	0.477788703	0	0.65132505	0.035116056	0.728397224	0.958059556	0.678579049	0.667818727	0.405099592	1.13506008	3.504322039	4.146903563	3.559358177	1.981921572	8.630225929	2.166714563	1.518520643	1.959481083	0.238532074	0.172992393	0.039333262	2.046033198	1.830577651	0.703701583	1.439723786	2.975620888	2.099963764	0.926735874	0.752108466	1.923242415
ADAMTS6	2.611661975	3.028909532	0.958249442	0.790257067	0.766829872	0	0.128093461	0.092801157	0.508104516	0.667980816	0.60274133	1.482942493	0.361151481	2.328560187	2.759360489	1.806756819	0.785785221	1.082794502	7.592755699	0.708930092	1.605197028	3.486562479	0.49962533	0.361577359	0.135129751	1.946916536	1.211039685	0.596685971	0.605942657	3.98788252	1.723669544	1.11321987	1.060051246	1.925231124
ADAMTS7	11.69967662	2.586073235	0.926584289	1.534906573	0.791839083	0	1.188943039	3.913427813	1.238867925	4.27468975	1.032372628	1.669768889	5.20333785	3.763295064	2.588017069	4.229094444	2.054227699	3.584480939	6.330045211	4.576012071	3.013846897	7.861415286	1.542148542	1.524611679	0.855368699	6.292672368	7.721977532	4.205834857	1.42900398	3.580173295	1.421125954	0.604541755	2.09737813	3.079421589
ADAMTS7P1	0.418913253	0	0.341858081	0	0	0	0	0.0657727	0.096954959	0.038179882	0.008826284	0	0.146266083	0	0.111626323	0.07872151	0.106470814	0.487455032	0.380668715	0.138036617	0.022307477	0.170420459	0.033094281	0	0.092089458	0.463090204	0.011505668	0.176208505	0.012484334	0.024075013	0.028543191	0.177523457	0.204683801	0.137935971
ADAMTS7P3	0.087739143	0	0.263898428	0.072788903	0.042123351	0	0.036501353	0.169244815	0.080190737	0.736827025	0.045423185	0.021601403	0.117615173	0.108113012	0.105319248	0.011253578	0.042148965	0.450264477	0.441982176	0.515029384	1.133671553	0.10179976	0.063868088	0.341080167	0.503545302	0.112253414	0.370076526	0.099751456	0.176684215	1.053137696	0.301131421	0.475832622	0.209125996	0.402713236
ADAMTS7P4	0.012809115	0.0127833	0.369571557	0	0	0	0.049736071	0.014413117	0.03642214	0.435061004	0.170205187	0.110376277	0.088143147	0.228334838	0.052184024	0.023000876	0	1.731008732	0.227873373	0	0.361738222	0.037345129	0.094277603	0	0.024216055	0.088242943	0.020170378	0.092672384	0.076601209	0.100237995	0.075057828	0.272311522	0.174136863	0.088354772
ADAMTS8	0.307218632	0.015589804	0.426346331	0.181433141	0.011666265	0	2.699163291	0.096675908	0.318332029	5.428203441	0.962383022	0.269217574	0.136811176	0.107792713	0.143191671	0.579712261	0.402730894	0.774939566	0.337452102	0.088535093	0.572310328	0.240732825	0.123820024	0.047231899	0.068909301	0.057395307	0.061496687	0.060276321	0.05338205	0.154414358	0.305121218	0.368995591	0.231673813	0.170135654
ADAMTS9	0.235957971	1.855249475	0.343061092	1.194179315	1.353747752	0.08284945	1.001818598	0.260542725	0.815155691	1.711177278	0.579390164	2.865555553	4.986960417	2.681961918	3.318461753	7.032651435	3.014414672	2.800917877	11.07144548	2.649630959	4.387988264	3.270691958	1.232293287	0.24670117	0.487776646	1.491843344	3.523748093	1.84433548	6.058782679	9.013579093	3.850738336	2.962438855	3.744695544	10.9784401
ADAMTS9-AS1	0	0.025367925	0	0	0	0	0.197398309	0.017161337	0.004818548	0.398474019	0.067553016	0.011681979	0.222620862	0.023386887	0.046600657	0.389497833	0.011397022	0.195671077	2.131824436	0.240109024	0.690692322	0.114340906	0	0	0.012814866	0.037357745	0.056038182	0.024520596	1.059740084	1.70022637	1.068461705	0.682779526	1.101626744	3.085919791
ADAMTS9-AS2	0.351712226	0.063375615	0.140940038	0.07091936	0.102147574	0	1.081140603	0.038476166	0.05555988	0.918914588	0.112116505	0.084186331	0.158904083	0.196627551	0.149256989	0.152041559	0.142363492	0.467946323	3.3581389	0.073828213	0.55181085	0.122073955	0.11062697	0.01969302	0.0061567	0.148070487	0.049999222	0.070683196	0.667718505	0.611629179	1.183129462	1.496742741	1.384525819	2.46151066
ADAMTSL1	21.59710239	7.527998676	0.300663748	0.165302576	0.274423	0	0.653104712	0.029117621	0.117728993	0.676090428	0.381362442	0.582731548	0.00647521	1.199343288	0.919816056	1.994972767	0.336469275	1.0026246	3.571028806	2.111923841	0.797943283	6.900007635	0.419014638	0.315572996	0.022830118	0.537186563	1.511770741	0.923610326	0.229915847	1.012512412	0.808709797	1.12296034	0.55221032	0.922541433
ADAMTSL2	0.15610487	0.188455967	2.226463131	1.301321477	1.190264629	0	1.583770064	0.756440549	1.539251409	1.302499702	2.043878226	3.957365942	0.434720969	4.882066471	4.208155652	1.094121077	1.456279645	5.245961426	3.791312071	2.36881696	3.805077472	6.562617848	0.898072435	0.235996231	2.570412287	5.05793379	3.187687429	6.892981323	0.955050183	2.538609021	2.047816782	0.474094922	1.823481176	1.00365485
ADAMTSL3	2.687413785	0.028916418	0.361508319	0.241879078	0.129833549	0	0.30938957	0	0.631645696	0.738096114	0.315009835	0.898834511	0.063440327	0.104133868	0.645545913	0.234130716	0.142091793	0.266410988	1.095352777	0.164217439	0.221153682	0.235327146	0.036910438	0.16061299	0.01141205	0.432487523	0.022813165	0.740689938	0.148521844	0.334147562	0.803645619	0.779754082	0.558033009	0.168305338
ADAMTSL4	5.957494425	11.12723491	2.282823061	4.832254649	15.39023448	17.53981601	3.454893932	1.316393509	1.712727741	3.874527927	6.727694897	6.657561132	2.185250414	8.053763856	3.054347497	11.23024458	3.022867828	1.963661745	8.047168209	4.876886046	7.914853708	8.596881118	5.18069951	28.8958324	0.920686976	5.322545779	8.70082133	3.571060402	16.31043632	15.16112463	5.34688692	4.926388642	8.675152362	8.426633959
ADAMTSL4-AS1	0	0	0	0.065203256	0.100622651	0.379647653	0	0.045482123	0	0	0.065103101	0.030960363	0.101143666	0.077476869	0.04116806	0.145163425	0	0.03457204	0.102725525	0.076362362	0.431920225	0.202022618	0.061026258	0	0.016981408	0.049503999	0.074258071	0.012997225	0.52948906	0.621524661	0.157901976	0.254609773	0.177618554	0.215223982
ADAMTSL5	2.709256796	1.060121742	2.158248298	2.188325591	1.986932341	0	5.335521099	3.618745936	0.914461979	6.518280141	3.790724563	0.895758041	1.560709542	1.288915873	0.496288066	0.04666587	1.267166493	5.401363788	0.854478004	1.233552329	0.818222866	1.688556126	0.904888938	6.551316264	0.52816162	3.124139355	2.347965577	3.431375047	1.43203055	0.818832717	0.730957649	0.434095866	1.686212552	0.502401591
ADAP1	0.018610583	0.654700944	0.462581077	0.66196633	0.635866774	0.633646083	9.755422875	0.282704372	0.912841583	5.980710354	0.750312591	1.282940694	0.113511886	0.473548661	0.952476998	0.593176028	0.35202546	2.071303636	0.691723085	1.133880003	0.873591994	1.168514466	1.785976482	1.167606999	1.205049316	0.878236349	0.346175811	0.471258541	0.608148833	1.155518605	0.785180209	0.602889269	0.782019894	0.927319979
ADAP2	0.408229341	17.53415426	5.575728084	6.36438026	5.670641824	0.811096119	7.462161423	9.328322858	4.250246856	8.023934955	7.089753693	2.781701948	2.380894921	6.283931878	4.068238708	6.067340829	5.860645028	1.313387172	9.732380631	3.239148851	13.18727314	5.579541469	8.87526841	2.658505151	4.232867369	6.117882444	1.958172599	3.762291216	5.665956531	3.957691463	6.234205808	5.391558349	4.090537528	10.01406663
ADAR	39.37213934	38.80476071	78.52648735	122.1865316	80.14120184	23.66020573	16.71148666	21.79760699	85.29305949	15.44222255	42.41461938	74.4456162	78.49745862	65.99517127	24.47096318	75.46676312	85.02685649	25.70671108	100.5374815	102.387397	109.5540117	61.39512326	71.91966792	84.17620559	31.49165201	71.83165073	33.95980578	48.18575076	99.05222051	85.4005136	87.19040224	120.7070753	84.71962609	68.73465016
ADARB1	3.977233818	10.64461565	5.526609248	2.946639531	4.135101313	0.726427015	1.501535411	1.803824	3.755255921	2.130915389	5.482488945	4.374358266	5.462844978	4.483771193	5.843447506	7.638378362	7.049709098	7.375834027	6.280905834	4.024765334	5.017711625	6.993130826	2.527786072	3.982485539	1.561862038	12.35801157	5.386396257	5.422617269	8.439472853	4.459651278	4.652855365	6.529430573	7.035673909	5.380819554
ADARB2	0	0.013414379	1.915498386	1.226158607	0.015057505	0	0.691536241	0	1.786794745	0.983314459	0.20296339	1.509589381	6.373715347	0.409650928	0.140323055	0.792477509	0.572533134	0.083350415	1.050432743	5.510409149	0.754062952	0.349899664	0.365286823	0.020320544	1.846571886	0.080252702	0.150808736	1.092412276	0.562679709	2.012383613	1.362604084	0.247200622	2.56103847	0.314748532
ADARB2-AS1	0	0	0.269358845	0	0	0	1.585099649	0	0.029763633	6.563545975	0.22760044	0.288633146	0.707196511	0.144458204	0	0.037591951	0	0	2.035061141	14.35666707	0.431426602	0	0	0.031648871	0.593670038	0.115377321	0.074173205	0.181753199	1.985230981	3.078204472	2.257170147	0.190739093	7.606692178	0.592818152
ADAT1	6.741055177	36.41950299	10.90623296	9.131234875	16.33221367	2.305277646	5.626318243	2.463415621	10.7632756	7.242432585	6.687602082	9.491283769	7.734469201	8.53151927	3.882021454	10.56802245	8.112224188	4.452240581	10.66737944	7.215613378	17.19070556	7.609548629	6.598753236	7.571812446	2.863472011	11.79798048	5.56795065	8.979280583	8.921052634	12.44206195	11.48104352	14.32350241	9.758646829	13.75742081
ADAT2	0.90267812	3.773779919	5.025841858	3.126179415	4.570646839	0.285181087	3.097125821	0.941844444	1.782706825	3.241751366	2.771649952	3.81282375	2.605785055	3.114408146	2.071094832	2.687758978	3.83019837	2.114064557	2.740387722	2.651024494	2.923779586	1.677496333	2.98278063	4.699361084	2.100599036	2.243224568	1.368456857	2.170589161	3.710039441	2.019809745	6.08189555	2.751428025	5.955321118	5.602060039
ADAT3	0.505355947	0.677703496	3.694420696	1.773062196	1.73372333	0.791088181	2.759384812	1.510445661	1.601608125	3.548407874	1.087384755	1.8144406	1.16575196	0.998921701	1.431514862	2.022856976	0.849686964	1.148125533	1.324456684	3.580189773	1.783949964	2.354763111	1.913406439	4.759002651	3.911136424	2.71261778	4.401650826	4.768279328	1.268217426	1.287870621	1.061112572	0.76739018	1.040938417	1.490658072
ADCK1	1.816098183	1.969368756	2.341870373	1.163975609	0.982487362	0.083207836	3.379639483	1.622352558	1.152452141	2.534470628	3.001783116	2.274879216	1.379944293	1.444208466	1.969237817	1.718044762	1.35546538	1.238871513	1.908102	3.062766948	3.063072076	1.798775143	2.768666181	2.524558463	4.538778829	2.136064516	2.04544783	1.916407506	1.612068629	2.583320939	2.746110474	2.793644316	3.350316188	2.421796932
ADCK2	3.266352173	7.503924563	6.723883715	6.467598913	8.53176453	0	6.404189344	6.427359426	7.816402192	7.921375324	4.438911766	3.567041974	7.07075125	4.811864097	3.075606012	4.515099115	8.577734046	4.118001075	2.666032421	7.171246297	8.478947124	5.899735469	12.33176641	8.55595118	12.35793578	8.633247658	3.809874948	7.534053814	3.874921997	3.186788375	5.239787078	5.205546809	4.496484111	6.322438703
ADCK5	1.082244088	4.037378372	4.129195537	4.526589792	10.08375476	0	9.004732056	15.87445533	4.762506993	5.453164907	4.124324158	8.097083446	3.24002778	4.28218213	5.012654264	4.704134958	4.996804413	4.308694878	2.946896361	3.870084607	2.47810685	4.121202463	9.351472834	7.739083844	10.64416602	6.24855294	6.613912655	6.748631495	1.408881174	3.300623324	1.852163687	2.730309767	3.195214946	3.751263662
ADCY1	0.019147718	0.182405319	0.189354761	0.237553822	2.008481661	0	0.770515777	0.135148802	0.329148829	1.296154797	0.274407404	0.377991025	1.956812224	0.528505625	0.244659379	0.390714564	0.760955488	1.621344332	1.652309326	1.356518381	2.495131679	0.59595428	0.239484086	0.163156596	0.179351536	0.227844626	0.953890435	0.29217532	0.34352217	0.434466803	0.711961687	1.101366711	1.159556734	0.269210017
ADCY10	0.038364054	0.057430106	0.170520674	0.239498494	0.085952954	0.351324046	1.899271416	0	0.223627235	3.067140009	0.403185336	0.211573409	0.187195688	0.317671568	0.046888268	0.316889305	1.341681414	0.137815109	0.46068357	0.521836424	1.862323661	0.445805572	0.078193932	0.063797813	7.916486963	0.708304738	0.040777743	0.049960665	1.238895725	0.450328049	0.692392062	0.419445797	0.331895558	0.480508279
ADCY10P1	0.295370472	0.829055255	1.295589129	0.970805041	0.969668642	2.273345048	3.034463472	0.235420097	0.437433648	1.639886128	0.654138173	1.237255067	1.56289074	0.76431248	0.225624778	0.419889189	0.586293502	0.489476488	0.641189074	1.429908837	1.719018206	0.276800194	0.411106082	0.173652575	0.872511922	0.503054967	0.406977172	0.457073996	0.809589787	1.24188552	1.326937684	2.375517352	1.221885552	0.862323914
ADCY2	0.00537158	0.014071981	0.496361507	0.074085889	0.034600009	0	2.573247574	0.027199026	0.177558453	3.410326873	0.034066094	0.300865247	0.045364128	0.252511508	0.334410094	0.380999499	0.128699984	0.441058639	0.962426532	0.544185239	2.948868966	0.228201776	0.041056496	0.014211133	0.572496551	0.24978519	0.061853297	0.83943489	0.082602467	0.393252331	0.196724722	0.106038668	0.234013052	0.149183494
ADCY3	9.532642899	6.297022518	8.339905703	7.354397709	9.071695067	0.611626699	3.260610802	0.551191081	6.903536719	3.230038204	6.572441713	3.530937947	13.20594344	9.221640164	2.274790174	6.150267754	9.680760851	3.695943917	13.88673428	13.37458156	27.86326479	10.79381481	11.45009953	13.97045836	2.973005079	13.84127897	10.77611284	9.298800276	11.39878594	12.25898255	13.21288703	6.682795046	13.32360149	12.41467529
ADCY4	0.183929174	0.935274236	1.861124916	1.852257428	1.550224968	0.25364749	0.833200962	0.537114164	1.27427977	1.784898845	2.449307445	5.393758128	0.525992199	2.805290757	3.180162496	3.119265147	1.72297415	4.165135782	4.062287076	0.943156105	2.058996428	3.166415079	1.224825822	0.326610698	0.612656882	2.337098717	4.985796472	4.549744216	1.421685017	3.917606342	2.326622098	1.099462973	3.5540637	1.205113138
ADCY5	0.148641361	0.103309467	5.905152381	0.493254951	0.353838367	0	1.592327821	0.044800378	1.000031919	2.080465801	1.067718731	0.420848792	10.64022701	1.359943014	0.316297646	2.616671757	1.959195348	12.23213541	1.168695324	0.406175818	23.83713419	1.363111925	0.144267642	0.112356523	0.958449599	16.98745105	0.288400265	0.499293838	5.08853726	3.8864304	0.721683035	1.918569143	1.115345629	0.71115668
ADCY6	11.7982499	4.603027811	6.407135852	6.183938807	6.258573355	0	3.539398626	0.770448782	5.434694365	3.029103783	5.470123525	6.684401326	5.591981926	6.777919675	2.887883143	5.461113634	3.639713506	6.610864577	10.28063866	10.96737853	4.988851017	8.051574202	6.616382003	4.013498306	2.663044254	6.783219278	2.963400323	9.4658622	1.851763642	5.038118811	4.24357148	1.783217735	3.997486653	7.844687294
ADCY7	0.974270489	5.278238043	9.901980703	9.758556507	5.655739205	1.518722587	0.762950183	0.152004102	6.006183968	1.497332693	4.064764513	3.851960679	2.489118659	9.25566144	1.225768265	5.375801397	4.918896582	0.801790895	7.292845714	5.645505699	8.636030767	7.737200959	7.550917514	12.78561206	0.621702545	7.866179747	5.163331704	4.118668592	7.679861482	9.701348187	9.738801054	14.07336236	11.47425633	6.137760362
ADCY8	0	0	0	0	0	0	0.805405632	0	0	0.743229917	0	0	0	0	0	0	0	0.010137884	0.060246341	0.044784905	0.054281153	0	0.040264431	0.035837926	0	0.010887392	0	0.005716948	0.141765566	0.029291064	0.009260616	0.047996752	0.058595351	0.051637213
ADCY9	5.993653423	2.178418527	4.170241728	3.717016158	4.006648636	0.106781248	2.516190012	1.680932864	4.994488838	3.297060258	2.319566654	2.774380927	2.270156787	2.914389876	1.135909377	2.253774989	1.273069252	2.55543379	5.898506012	3.402113526	6.633006989	3.628065903	1.540942476	4.503043387	1.878503136	3.756265298	2.615539964	4.254082945	5.693515399	4.489561179	2.952519989	1.786222434	3.492981262	4.504612735
ADCYAP1	0	0.166784274	0.217198925	0.629035773	0.117875271	0	0.396555305	0	0.58080152	1.261391063	5.977876197	0.085338315	1.33586726	1.761830101	1.352238246	2.300716294	1.155186274	0.174704645	0.259554061	0.403426071	0	1.941240025	0	2.236423166	0.22233372	0.162036152	1.250028052	0.994149396	0.19036558	0.642432718	0.101555247	3.258355063	1.20865808	1.193216563
ADCYAP1R1	0	0.010320943	0.209674958	0.415395894	0.073372647	0	1.465685334	0.046547278	0.098021334	1.64821188	0.137419762	0.047528145	1.792057904	0.107043275	0.05266523	1.467059987	0.034776598	0.070763378	0.164267618	0.595899146	0.023680471	0.077532685	0.046841583	0.010423003	0	0.042747196	0.105853153	0.019952415	0.017670302	0.413168214	0.440359767	1.710007233	0.524032579	0.090108146
ADD1	26.12322279	13.92660494	16.54018869	15.56485397	14.95910258	5.417959595	7.745104753	10.50047788	17.78442957	9.972272946	13.50324789	13.3263103	15.68205296	15.66750408	9.995910388	17.85409702	14.79597683	9.288883955	19.35939573	19.60056242	18.71814067	17.65318419	16.96742538	12.27130271	13.04060606	19.20103415	12.31786812	18.5761033	17.49689447	19.12215716	20.05967136	20.45686227	17.78948544	19.45631451
ADD2	0	0.044512071	0.423883249	0.291391102	0.129074573	0	1.666890325	0.122331228	0.517863266	2.956975089	0.195309302	0.070461516	2.629735311	0.147473212	0.034070119	0.100112707	0.181230906	0.090602586	0.170028456	0.100061026	0.119150407	0.037153585	0.571332037	0.398951086	0.04743083	0.03072662	0.316054055	0.051092541	0.171468721	0.059703108	0.326693743	0.60203296	0.712005409	0.759018744
ADD3	66.38833686	30.09806079	41.47581882	22.78111844	11.49150056	2.544856207	5.955797605	1.039211935	37.77390041	3.104413753	28.2173569	27.63852122	30.26614025	30.33034272	18.42225702	33.84051417	38.31551336	19.20776216	35.44753048	12.48901118	28.1967394	21.13180468	16.37781123	5.753625369	11.06834752	29.44846925	13.41632359	26.26890848	14.04534288	24.57607629	25.35636809	24.66252675	23.70497936	25.40765003
ADD3-AS1	0.151659618	0.121344134	0.238564335	0.216384754	0	0.098238274	0.593950407	0.008826774	0.048328316	1.967533489	0.090021824	0.040557491	0.098145402	0.090216209	0.103863995	0.136164915	0.065946963	0.114060478	0.543258016	0.096328318	0.221533034	0.101284201	0.03108904	0	0.066735973	0.108082174	0.024705186	0.037835822	0.134032981	0.071079693	0.107254834	0.129707665	0.206823958	0.316113821
ADGB	0	0.045357445	3.441292913	0.079180056	0	0	0.38823953	0	2.528645238	1.068697784	0	1.827629316	0.022745289	0.020907691	0.013886872	0	0.010188847	0.412053522	1.016444822	0.051517333	0.055503229	0.053002889	0	0.013741791	0.017184582	0.020873454	0.007156812	0	0.240732579	0.157240222	0.216605839	0.018404004	1.007313481	0.06269972
ADGRA1	0	0	0	0	0.235311245	0	0.253123946	0	0.020596086	0.73805828	0	0	0	0	0	0	0.060893361	0.051111116	0.07593443	0.041052255	0.04146419	0.01810116	0.012302849	0.021900649	0	0.00997997	0.008554498	0.010480924	0.018564279	0.017899845	0.012733169	0.007332735	0.044759712	0.007888908
ADGRA2	15.91348622	14.55990572	6.948463585	6.353303301	2.671580549	2.537579753	1.126749884	0.056297091	5.017159709	1.568614054	6.152561097	3.282302744	0.813761741	8.302996639	3.969566528	6.252902705	4.682782278	8.391658768	17.78222343	7.183534246	6.995941926	29.2945957	5.880585646	1.361470687	0.397265391	18.80079654	13.28704603	13.14209993	2.427805948	5.295902024	5.093393117	2.603381963	5.461987485	3.204077716
ADGRA3	2.826203133	7.009342007	2.129390867	3.334239329	6.925248984	0	1.64606502	1.684598845	6.465143838	1.716278576	4.290575854	2.672294384	15.48186957	3.026301769	1.497582773	5.67841654	16.65296505	5.105681023	9.099538089	16.46511214	4.151023523	8.223922168	4.584094585	2.871493498	3.983205051	7.138971734	5.018719391	6.34416909	5.925240168	4.703297884	13.35602853	0.824817697	4.537582785	25.13776973
ADGRB1	0.003201698	1.298867425	0.823895324	0.878520801	1.341400069	0	0.205124108	0.248581197	0.568992789	1.104185447	0.243658709	0.336586624	2.289303551	0.85610044	0.273916469	1.167082888	1.631115107	36.87859051	0.915396708	1.13412018	1.070355559	1.060142707	0.516620127	0.125846856	1.074392656	0.348496445	0.521813939	0.509605727	0.237967759	1.404396241	0.431504285	0.926987841	1.111899752	1.021707468
ADGRB2	1.548654373	1.131875869	0.67129758	3.526826958	0.479633772	0.057041783	0.972726234	2.003969565	1.670750633	1.618460763	0.704281917	0.45529218	1.863502927	1.36197862	0.533496874	8.21718067	3.579018306	3.194570563	2.326741096	3.958319237	0.632733058	5.1753145	1.75360007	1.115524764	0.852501295	2.422443993	2.449408458	2.091474084	0.817171744	4.997691568	0.91102681	0.501071301	1.024532833	5.413916421
ADGRB3	0.021773522	0.271620511	0.224968779	0.105370069	0.109760862	0	0.232495059	0	0.072230697	0.199106027	0.065755135	0	0.081725329	0.181546568	0.354819203	0.332332537	0.024406134	0.703021625	1.639318942	0.154254324	0.083094492	0.176839829	0.036982477	0.054861294	0.006860594	0.069999723	0.154289408	0.136524938	0.269721238	0.399069315	0.250920594	0.731068556	0.497827996	0.185760696
ADGRD1	0.168020637	0.033536404	0.372473479	0.185854531	0.329835553	0.026302083	0.382120905	0	0.336706412	0.689834569	0.301549706	0.223380346	0.09609954	0.447199139	1.481479561	0.721227548	0.643032324	2.993264941	2.418712208	0.798095119	0.875721548	0.667817576	0.114153683	0.048382905	0.167899955	1.699881162	0.223003418	3.179106477	0.19275733	0.168063403	0.855155389	0.698197351	0.520125305	0.73721173
ADGRD1-AS1	0	0.386522156	0	0	8.450080637	0	0.107417451	0.217901042	0.131104493	1.01190142	0	0	0	0.254526984	0.056352208	0.231821935	0.124037441	3.904176837	1.335834044	0.365845678	0.337843854	0	0.125302152	0	0	0	0.370285183	0	0	0.113941553	0.453897082	0.392083099	0.296314899	0.642776142
ADGRD2	0	0	0.044632326	0.160037313	0.626928929	0	4.173192145	0.228990824	0.006027739	3.256664914	0.453254701	0	0	0	0	0.045678788	0	0	0.145461563	0.264319621	0.038832277	0.063570754	0.021603625	0.602496506	0.044084409	0.005841561	0.175251721	0	0.478112894	0.30908005	0.049687246	0.042920588	0.047158445	0.069264047
ADGRE1	0.012706605	5.801556199	1.233606304	0.424294313	5.131462049	3.058244313	8.436804796	7.838752555	0.812939813	6.374093745	0.115120265	0.131391539	0.441163186	0.591842184	1.30063085	1.654218221	0.98276333	0.864011878	1.9012397	0.252055533	0.320049408	0.746217525	0.906454768	4.091643202	0.108100155	0.393915354	1.365611332	2.371813055	1.758583573	0.306157601	0.774354357	0.630308574	0.848012401	1.120967694
ADGRE2	0.010926325	3.737450348	3.393185294	4.013326189	6.272985521	10.3715318	3.929657271	0.710010656	2.178679327	4.667448534	2.32134234	2.683339207	1.789112028	5.960974301	1.064152821	6.160685017	3.701781029	0.431055833	3.832036206	3.359483379	4.553447088	4.000182172	5.368028067	3.704206308	0.614533181	3.153907717	4.068041531	2.225275116	12.60161854	5.055997152	4.180845812	2.259247254	4.679034481	5.715049736
ADGRE3	0	1.913809207	0.718560702	0.482094993	1.832041609	15.88690047	2.224150832	0.224188232	0.3304739	2.017127828	0.616735417	0.586588116	0.358334503	1.432106799	0.17755812	2.802501782	0.153538414	0.276917528	1.123463121	0.117625492	0.209098195	2.842178853	0.648616412	0.564759988	0.125555877	0.183009497	2.009892526	0.696709918	5.59574938	1.09755797	0.836696801	1.184975857	1.231183947	1.54609951
ADGRE5	4.511667642	20.6218814	20.74038535	21.34018969	12.43179953	18.1257418	17.12739523	6.307631911	20.46871949	25.7588996	10.81546125	15.49804337	8.434257909	23.22835984	10.08160057	16.73721882	11.82376761	4.412810584	9.542059909	11.81789135	25.8519285	12.63073034	28.77192472	8.659776742	21.19541021	28.85638891	19.92319561	20.26234101	24.27031458	44.62427543	16.57511886	20.33380794	14.62392758	11.21923986
ADGRF1	0.013294238	0.011372097	6.846474655	3.410711278	7.490964866	0.798246872	1.957862998	0.076931943	5.108611708	3.751240392	2.615358652	8.693208627	0	0.209680483	0.040620304	0.02728228	0.019159239	0.309444984	2.64618667	0.31753097	0.343547915	0	0.151610957	1.182908768	0.145413494	0.047100854	0.085232494	1.165178559	0.233639556	1.433796542	1.571364677	0.123047556	9.036599938	0.992853561
ADGRF2	0	0	0.043077504	0	0.239285227	0	1.029595009	0.037296052	0.005235979	0.86598779	0.240235022	0.050775964	0.041469694	0	0	0	0	0.028349613	0.217611054	0.031309165	0.033731556	0.059822283	0	0.189299345	0.00696251	0.020297027	0.017397937	0.058618604	0.113266776	0.072808563	0.289176666	0.014913142	0.059170309	0.068188171
ADGRF3	0.2534638	0.269272533	0.086072756	0.403592421	0.12365006	0.19198753	0.738124394	0.048300578	0.650966467	0.416559017	0.296303297	0.317046803	0.452662235	0.267991157	0.074947165	0.139477164	0.357428493	0.304205143	0.771431071	0.648755328	0.86120568	0.245190443	0.3541292	0.135967636	0.297556368	0.653390921	0.106219222	0.461402627	1.257318233	0.747595823	0.991748296	1.498167668	0.914495839	1.090859648
ADGRF4	0.180579184	0.519851701	3.127692276	1.825083548	10.72135979	0	0.687680756	4.372534114	1.382415885	1.68758232	14.86265772	5.206791729	0.130344388	1.689375009	0.116717704	0.149658311	0.502139479	0.240587139	0.781059339	1.358038514	0.206743801	0.650869095	0	3.296951821	1.188302973	0.277512909	5.060992389	2.251145489	3.364308842	3.527094193	1.424423899	0.056248627	4.120163795	0.295010508
ADGRF5	0.159372357	3.196928486	4.163278793	3.408975251	6.113774779	0	1.443916684	0.502122642	4.355448992	1.554524047	7.039784273	10.14420725	2.166786303	14.43088582	8.711161582	15.80345819	8.312802743	9.691826785	15.39796925	4.375781519	9.885508045	12.22256078	2.724996785	1.027993399	0.796767682	6.934025177	7.290445232	5.165617231	7.034640365	11.10639201	8.168314328	3.208862553	6.994491771	6.202475636
ADGRF5P1	0.695953312	0.355167989	0	0	0.903657632	0	0.09212363	0	0.067462903	1.487707701	0.687845519	0.054518517	0.118736822	0	0.241644626	0.170413477	0	0	2.110392089	0.313757509	0.217306885	0.079054295	0	0.239120079	0.059805578	0.043586127	0.224163479	1.02991445	0.405384505	0.723119465	0.852691879	0.192148179	0.273674524	0.826888987
ADGRG1	0.307349727	0.598531277	10.20923158	6.689253145	12.42228287	0.472612149	7.968305664	17.91772951	10.71537208	8.911270051	5.16004288	11.00624287	1.664063855	5.086233395	1.849115802	5.812013383	5.240836126	11.77721141	12.89341179	10.86781304	5.499331471	12.10220237	13.34193704	23.2034762	7.335174173	33.51042281	25.73340778	38.82904478	10.78411267	10.5124037	7.889263406	1.489632883	9.321443335	10.75916996
ADGRG2	0.153068609	0.027774568	1.950473439	0.303036225	0.051961121	0	0.742931036	0	0.464919385	0.599880956	0.386618177	0.283783513	2.35906271	0.304066382	0.16298579	2.219701958	1.099645959	0.124970008	0.848752583	0.335182267	3.866058178	0.492639432	0.078784268	0.056098442	0.092075855	0.166163793	0.117778722	0.053693707	0.546851921	2.498846523	1.141558982	1.131662267	0.960209312	0.836081731
ADGRG3	0	7.485355566	1.877901036	0.441525903	2.551174003	26.25599846	1.235784549	1.360857911	0.150829224	10.14466988	1.140565266	1.426101272	0.384923026	3.892074924	0.324152115	8.674088605	0.214048394	0.127034077	1.051502179	0.460971832	0.890708075	3.976751532	0.252269356	1.144063912	0.915909856	0.175404711	9.630822612	1.074554385	6.561848204	1.555531444	0.571918112	0.565630192	1.048909567	1.394231881
ADGRG4	0	0	0	0	0.010475783	0	0.163397362	0	0	0.256541218	0	0	0	0	0.007143316	0	0	0	0.044561301	0.053000361	0.053532187	0.008763538	0.007941773	0.007068688	0.004419819	0.019326904	0.01656638	0.006765679	0.155787728	0.115547638	0.03287822	0.061534847	0.028893429	0.058563437
ADGRG5	0	0.349430597	4.858100085	3.68102017	2.632915809	0.207902286	5.414687565	0.081513416	3.633355373	3.659188097	3.135728886	2.587100223	0.55891727	4.825199006	1.512525232	1.777780645	1.150345521	6.686546736	2.009818233	0.821143321	5.529219952	1.257175382	7.218534529	0.620592606	3.891774919	4.735507566	1.905980114	2.032377811	2.754030759	4.326313243	6.329613491	13.73422507	8.400910657	0.973081744
ADGRG6	2.098610651	1.310722039	6.954479897	4.184788515	4.767233529	0	0.501868834	0.642740291	2.430392292	1.002193746	3.409775853	2.57723374	2.957780759	2.12902375	1.138071182	4.921382181	2.598491421	0.60624497	2.479524789	4.694613454	2.100359653	1.166976869	0.854536871	4.72323819	1.936451749	0.210638845	1.001246343	1.934600097	7.936149255	2.720138397	1.557111396	0.962362352	7.409927736	3.445130866
ADGRG7	0.02302781	0	0.235683752	0.058506016	0	0	0.033530209	0	0.130957077	0.406110383	0	0.079372351	0	0.168831774	0.052770792	0.196413577	0	0.893701166	3.36874939	0.179454351	0.42182997	0.086320102	0.019556447	0.087032461	0.255767158	0.055524102	0	0.416508492	0.088528603	0.149380133	0.310353998	0.017484028	0.099609232	0.112860948
ADGRL1	1.018436579	0.706206928	1.551546415	1.265049185	3.376012653	0	0.727317524	0.093675918	1.554463359	0.326263221	1.035827381	1.257796221	2.478979169	0.928714594	0.334922811	1.021520397	2.510219943	0.747655489	2.813955583	4.631822183	3.412219944	1.643555281	2.38027214	5.53771335	0.152142374	3.364662064	1.251951402	3.802586588	3.741048896	2.787657213	1.843986977	0.609614456	1.913731611	6.171662998
ADGRL2	32.93409914	4.142188274	8.295683343	10.79928378	2.681197856	0.078452681	2.95431238	2.778597587	5.281279232	2.737808746	13.31326082	5.794694749	9.964046796	6.177642199	2.658891796	9.277391862	6.179356848	6.094630568	18.43346889	5.224607627	9.702091017	9.294438653	2.620760613	14.22546132	2.489256784	12.65938372	6.571703829	3.871983046	5.791738985	18.07063944	10.75360107	5.168822778	20.04923541	19.83850403
ADGRL3	0.296268882	1.791670317	0.09844923	0.083092557	0.27154523	0	0.686301619	0.079553893	0.035898886	0.633320497	0.277566471	0.043516228	0.097933903	0.252641818	0.054006045	0.825203905	0.172649284	0.656540105	2.104819655	1.369064552	0.131053038	0.155647855	0.028591746	0.236670939	0.089107789	0.027832068	0.288268744	1.571065505	0.081972218	0.341112879	0.353128905	0.274363822	0.318305181	0.284173522
ADGRL4	0.217774695	11.85119367	5.109540227	6.379144663	8.237144806	0	1.716050016	0.843243762	5.436497229	3.162845533	9.69096922	12.92623372	0.88952512	14.54109132	10.86178464	18.97744311	7.646248723	9.080402126	15.9444431	1.542822918	6.379880743	7.651109882	3.524851441	1.113563412	1.931405446	5.28623145	13.8885644	8.739798062	2.725061454	8.120013601	7.581527887	4.337926737	7.821037147	4.834374302
ADGRV1	0.001392685	0.02189058	0.182448296	0.147599721	0.993799069	0.228912576	0.725971356	0.238588176	0.441544057	0.85690254	0.08579935	0.08760569	0.620746746	0.010811301	0.104255417	0.08502703	0.101859999	0.867473823	1.21445553	0.61566731	0.554877216	0.008700834	0.016558393	0.222123195	0.356760201	0.6802365	0.231914623	1.082152162	0.098157897	0.062809683	0.212179321	0.116314641	0.189332177	0.134237745
ADH1A	2.492849678	0.202981599	0.610010267	0.408857333	0.093474789	0	0.121498747	0	0.326240003	0	0.491387132	0.50331843	0.039149497	0.035986599	0	0.355858257	0.122760261	0.588796436	1.113329963	2.453267698	0.883679378	0.169425818	0.035431986	0.06307348	0.118313338	0.114968544	0.073910412	0.181109255	0.481183149	0.786156344	3.618234966	0.485717353	1.353525354	1.442714681
ADH1B	72.20668841	4.439348294	4.24327602	0.050763793	0.014688648	0	0.063641127	0	0.708394913	0.239806646	12.89320482	0.772084293	0.008202613	0.120638753	0.04674143	0.015696741	0	0.285982015	0.1582871	0.278679753	0.110088444	0.049151276	0	0.013215173	0.016526029	0.030110301	0.00516191	0.044270404	0.022403917	0.037803602	0.724798933	5.46005475	1.501681888	0.114246794
ADH1C	5.140853369	0.151640182	15.53651547	6.489238353	0.113476383	0	0	0	4.554556005	1.587954671	0.137661556	12.63497418	0	0.043686957	0.270823864	0.113685335	0	1.26712101	2.29282268	0.789406181	0.17396234	0.268965238	0.021506835	0.133997235	0.777995009	0.034892335	0.02990855	124.9736461	0.064905111	0.32855598	0.2967878	0.34609916	1.471011078	1.406655976
ADH4	0.105612972	0.028745489	0.123533918	0.041817269	0.032266522	0	0.167760397	0	0.02730052	0.827801482	0.156573886	0	0.288298619	0.066251724	0.029336229	0.137923993	0	0.024635925	1.043126829	3.564220249	1.055262785	0.08397706	0	0.058059486	0.072605386	0.18520106	0.022678314	0.208390082	1.008900067	2.242163517	5.468493672	0.427666127	3.607256871	3.565804253
ADH5	62.92551536	37.10393118	33.54341907	28.29004453	16.47733753	0.204569697	17.787831	30.19340013	31.86699749	11.41893113	25.39807618	27.10106425	23.85298549	23.94648559	24.64535327	36.48528253	31.33899868	24.84464985	12.98021245	14.38779262	8.267679952	23.97901083	12.10932903	21.49030526	29.01095645	20.81299815	18.93200164	47.44828615	12.96301514	13.80876549	18.0037847	10.88243744	13.84179089	18.81901028
ADH6	0.214057648	0.232318548	1.564875236	0.287463243	0.40764863	0.062828912	0.592199413	0.153549963	2.130321412	1.216403587	0.387867143	0.876155065	0.893837899	0.156939511	0.188039162	0.691876392	0.764805952	2.801207162	1.203622913	2.547702416	0.980292211	0.66197868	0.190878654	0.218435458	0.177048835	1.378806175	0.189604306	0.456860887	0.109723704	1.593561027	4.860481862	0.232952198	1.514555344	2.5936377
ADH7	0.803243061	0	23.52399001	21.99195049	0	0	1.941947149	0	16.81745842	0.475160182	15.68048395	20.24227996	0.213319411	1.111149917	0.393613283	1.945818872	0.15289171	1.156917485	3.090954208	0.450950705	0.034702912	0.132558384	0	0.68735482	4.928148962	0.041763026	6.559961257	57.10489018	0.038842827	5.571074695	0.710457281	0.107398138	15.91158352	0.32187279
ADHFE1	0.458472953	0.883758981	1.021114893	0.255304652	0.091461965	0.088483213	0.731584453	0.021200734	0.294659971	1.378344655	0.97868189	0.303064804	0.070719651	0.227521671	0.450960423	0.248106874	0.190074974	0.394821911	0.418983176	0.124582648	0.589616356	0.133406758	0.202680408	0.132925258	0.201847813	0.069226393	0.148346409	0.390769378	0.144868207	0.318167353	0.493142608	0.991843281	0.760669218	0.410412567
ADI1	8.738694639	8.446303597	8.764842556	6.272740846	5.352574869	0.238713704	4.934247661	4.497053127	8.666115484	3.585750162	5.725829404	7.030079473	22.44172382	4.559786838	4.52996751	8.754834003	5.412806511	8.836538688	2.761284292	3.889206513	7.681876549	7.732779049	7.122785083	9.77856187	3.59965848	8.748625433	4.672511668	8.764851878	2.768389742	3.674221603	4.050833193	2.521461025	2.622792712	4.036769291
ADI1P2	0	0.082182616	0	0	0	0	1.918490699	0	0	3.442419218	0	0	0	0	0	0	0	0	0	0	0.377121156	0	0	0.165990581	0	0	0	0	0.281406773	0.474836148	0	0.444613269	0.407094272	0.119584081
ADIG	0	0	0	0	0	0	0.663950073	0.230888921	0	1.429620372	0	0	0	0	0	0	0	0	0.173827898	0.06460862	0.156616627	0.028487862	0	0	0	0	0	0	0	0.056342057	0	0.092322891	0	0.198650807
ADIPOR1	25.7276243	36.23905906	45.43316731	34.50313701	77.89382511	150.0411201	22.08156958	33.98723958	37.67877446	22.08490356	42.70181282	32.16105907	32.54421778	33.134224	25.44467205	34.92678374	46.56876546	36.31025628	28.62454967	35.24109851	32.09014031	31.62146425	58.24384871	52.00802547	36.27699506	51.71857067	49.8630703	40.36509149	41.17378566	39.7548179	28.91519972	21.45292095	31.81467875	32.50331283
ADIPOR2	2.985030813	2.80707183	2.774490249	3.274996033	1.889648194	4.374861141	0.233365235	0.297560486	4.295168777	0.188431164	1.960236858	1.450101668	4.662106977	3.227914638	0.636613137	2.921082587	7.626065783	0.508911244	3.054852302	5.21163377	3.458825897	3.093991171	4.654960043	8.631693785	0.549180134	3.395146476	3.260377971	5.090357326	8.235815882	2.163489944	3.742464871	1.983485374	5.590689775	4.267857801
ADIRF-AS1	1.712701388	0.920050687	1.317974514	1.439562655	1.308146981	0	2.02846681	3.886616772	0.757294953	2.376544896	3.615651555	0.741448991	0.192239831	2.403238651	0.926438927	0.809325659	1.026486427	1.303681056	1.312055875	0.743111531	2.824012857	1.029057103	0.299254806	3.165300039	3.419954615	1.140374747	1.998534281	1.731208705	0.735094415	1.954220528	0.849934581	1.157276592	1.387505896	0.365929785
ADK	25.79294997	7.474255993	12.00036567	7.216525974	15.37918621	4.741660874	12.32136191	20.08792829	13.54507062	12.29118809	16.82073757	6.883818955	7.204675513	8.485615102	9.571548185	9.576561226	5.820449106	12.28946969	11.71622687	15.44846078	5.13199829	7.098201729	3.555517446	15.6554559	14.704241	6.492012612	16.93008052	10.89577319	10.42681032	11.26005922	14.94490626	13.99542101	14.32507721	11.23833093
ADM	38.16968605	27.78479959	4.125114757	11.72461053	12.46361468	595.7275557	1.009360449	21.79159307	3.634218488	21.05442107	22.78202524	8.07898035	5.106229409	36.48825292	6.80433215	15.80853552	7.328283041	11.80623702	5.202605662	6.040549401	4.682518309	20.12751292	30.1418523	29.15992819	5.700804998	3.90401324	34.77380642	2.959006273	33.33443376	12.26981998	2.193478044	2.11406003	5.16176965	7.870770807
ADM2	7.391574299	0.272090575	4.703013674	5.333595829	1.789322998	0.271595456	6.383827154	0.464819642	4.533977253	5.482732877	2.82437987	3.037533112	12.38338138	5.149870787	1.12755813	3.075884874	4.139553775	10.0272336	7.275374373	3.933268825	28.59109293	4.734901169	3.751423664	1.573746764	31.25930987	3.764063675	1.56768086	3.841427817	3.190307796	7.186695553	4.453899232	1.795427613	2.44375569	4.703043915
ADM5	0	0.082086944	0.946062722	1.27376344	0	0.096569281	1.35734892	3.864074366	0.604194829	2.90115991	0.844559256	0.448889225	0.514549266	0.591223369	0.774908462	0.615409552	2.235796525	1.336678204	1.045193354	1.59276419	0.533633021	0.685167901	1.560059206	1.326378755	2.902694015	1.64327056	2.752352612	4.185454557	0.632428144	1.134892351	0.980021646	0.291437787	0.694643108	0.865975294
ADNP	18.82538923	19.96083554	26.67660959	26.18164223	15.41414248	3.069296596	11.95243277	4.395611815	24.37183839	5.996037004	19.05643421	22.27496042	38.8566082	22.66977333	8.800860396	26.45796976	30.61774708	14.73886946	40.11095923	47.11718416	41.43060153	18.3026044	17.02699824	17.04071123	18.25088919	24.89763479	11.49757995	21.61864592	36.68930718	38.96802385	48.34216824	40.96068812	39.77016687	58.32918332
ADNP-AS1	0.990847916	2.966553077	2.555699541	2.102456828	2.163028794	0.238627867	0.88784521	0.600344403	3.648212352	1.194820263	2.439891444	4.159609968	2.145620483	1.621648529	1.319687252	2.919763155	4.015427801	1.760153158	7.506055511	6.551676479	6.34108679	1.14283345	3.0638539	1.728397073	1.248820468	1.575236482	1.260224348	1.213158487	6.576631105	10.73617045	6.81843557	6.841504667	7.975446689	6.613309298
ADNP2	3.897935219	6.931450823	9.727251704	9.319440971	6.679873588	6.239682821	2.680508033	2.316860137	8.955642128	2.227116545	9.680753616	6.241814405	12.68537497	7.635604097	2.402801652	7.876104522	9.44049803	6.12534296	12.71595378	19.20000212	16.33886218	9.585964636	5.770994502	7.0604947	5.432307822	8.028379428	4.608254528	6.665184746	15.26224098	13.40064954	21.11485077	7.948812649	11.57859812	24.30831442
ADO	7.921992055	10.89670796	11.05872089	9.210410214	13.15889598	6.525850423	8.736352807	5.79776063	12.61077025	5.140494289	7.188992379	8.560962973	22.55687797	10.69770354	5.237912096	9.747788683	13.61452833	7.439441565	8.06974568	9.01652747	8.029031057	9.752525373	8.878462451	7.9514843	19.21816468	10.06509663	7.783891912	9.254905959	7.206131505	5.800878477	7.686043022	4.68696488	7.551671709	7.83597195
ADORA1	12.34623456	0.328083358	0.184048147	0.179488648	0.755426173	0	1.440126877	0.483731846	0.271643755	1.938054914	0.560040452	0.668251849	0.168741711	0.620436095	0.068682195	0.201817917	0.89761406	0.216291786	0.664100545	0.191097221	0.887867918	0.653018469	0.801772327	0.152920457	0.467456723	0.534249853	0.517672687	0.504147205	0.259248759	1.208188265	0.882502878	0.221869023	0.534778696	0.581442285
ADORA2A	0.033701444	0.227026292	0.131400256	0.954097954	0.075506585	0.43524118	0.261716356	0	0.191657072	1.144668017	0.305330902	0.406567975	0.653562242	0.484484497	0.094392972	0.484131966	0.585531858	0.23780748	0.738727108	0.541183866	3.318270431	0.364954445	0.343452812	0	0.191141081	0.247649866	0.27198021	0.455141566	0.863750338	0.985522418	0.454206371	0.841562893	0.444279368	1.162329891
ADORA2A-AS1	0.05266217	0.131390096	1.971140952	0.730574537	0.163871175	0.535845545	2.896801795	0	0.299485007	3.256293384	0.095422545	0.393285071	0.669860049	0.868095108	0.143029604	0.37825441	0.521427206	0.217705072	0.825326221	0.431120078	4.287469338	0.577592285	0.387603919	0.017691915	0.232305667	0.386979834	0.248779692	0.47413878	2.009558976	2.197914148	1.268629589	2.487901207	1.460785733	1.204471664
ADORA2B	1.680285412	2.81940174	5.107892634	2.935388722	8.646179777	0.390214091	8.442186336	2.508808901	2.349530257	3.545819991	4.817884648	5.775703702	9.754793116	4.061294326	0.521870928	1.591505553	3.275334794	1.622731035	2.903576638	1.517428794	0.739902542	4.372088337	1.050639638	7.299648915	4.136607182	8.993359139	4.852078989	15.00211993	3.501975467	3.14848515	2.921341299	1.439328707	3.674061714	2.483631518
ADORA2BP1	0	0	0	0	0.344674406	0.656793446	0	0.708159902	0	0	0	0.433849556	0	0	0	0	0.188118541	0.143543765	0.106629583	0.396322472	0.512383138	0	0	0	0.052880348	0.07707808	0.132137538	0	1.648836478	0.27649095	0.622831404	0.113265494	0.380260861	0.121856463
ADORA3	0	8.030101047	2.019712892	2.277809132	0.540036937	0.576276974	0.765754103	0.754492061	0.94707505	1.717526336	0.825866872	0.392748397	0.427686762	3.08458856	0.669536375	0.786954679	0.545277729	0.22490482	0.818631066	0.347737202	1.966868581	0.284751394	4.287599966	0.384274064	0.439121399	0.821209998	0.310550261	1.648765993	0.359429864	0.281584475	0.945037743	0.408168881	0.55246344	3.0738939
ADPGK	10.70170494	23.14161874	32.26249371	35.02852146	13.2249923	13.86513001	11.63337696	4.410117229	17.49573218	7.750013979	19.65744818	21.50924647	16.77519966	26.92150712	12.20595856	23.15270555	28.60258206	13.55158664	13.85105882	25.98285051	23.43168002	13.14359629	21.95394169	12.18049297	24.52604974	26.88562951	16.21249165	10.99183957	21.45381469	23.2913324	24.54841931	28.1799241	20.78387513	21.4643143
ADPGK-AS1	0.082558515	0.15729407	1.071020958	0.621089063	0.134522672	0.440583239	4.45874846	0.025335485	0.192069336	1.882470165	0.394384127	0.763146315	0.070426676	0.453158205	0.114661838	0.229109642	0.214525876	0.067403358	1.845425762	1.127233056	2.28568109	0.187558708	0.344191596	0	0.085134327	0.165455049	0.017727821	0.097740128	1.942809762	2.893374706	2.849843845	2.165417518	2.18907226	2.852812019
ADPRH	1.178860462	7.249895749	3.48006958	5.45303235	2.875575153	0.503290215	1.575324053	0.783829946	4.331527695	1.519997781	2.903570072	2.955128097	1.20675461	4.02327054	3.477242604	3.738831058	3.98134651	1.938011899	2.674981583	1.648632784	3.225182616	2.544259279	5.209453959	1.20354861	2.600120398	3.670386334	2.187828269	2.274376432	3.701489934	2.623159214	4.700887236	3.538902448	3.960855259	2.478927477
ADPRHL1	0.42903578	0.067775832	0.764103194	0.031300428	0.446805468	0.111373506	1.00455573	0.214695274	0.4260608	1.791246012	0.136729026	0.263806442	0.064737872	0.074384603	0.158099823	0.224539983	0.188497396	0.381710256	0.295876596	0.311586957	0.464048203	0.158939008	0.259995658	0.12711408	0.199719644	0.142584569	0.338647801	0.258928429	0.121563398	0.130532127	0.154126436	0.148414709	0.159871332	0.509540502
ADPRM	3.968896375	3.677976454	5.203523135	8.527040303	3.061760933	1.706852103	5.249795845	1.987568791	4.691906105	1.595306313	3.846025947	4.309453227	3.21949029	4.43908023	2.665250726	3.759195062	3.862120097	3.09620357	5.071026535	0.700365416	4.327581657	2.579487969	2.074214706	1.956076045	5.249582278	2.70415596	2.335082364	3.029219981	2.198360133	3.287298193	7.1388458	9.8460226	5.875350392	4.813480724
ADRA1A	0	0	0	0	0	0	0.891337078	0	0.022902933	1.199519453	0.255408325	0	0.030232409	0	0	0.021695081	0.040628201	0.785367016	0.153526178	0.102713122	0.092216698	0.135867811	0.013680818	0.012176806	0.007613757	0.077684371	0.095126374	0.017482246	0.041287109	0.204023183	0.047197786	0.570782168	0.214023827	0.061407489
ADRA1B	0.27171659	0.091847561	0.973973222	4.212038115	0.117826241	0	2.348312583	0.029587924	0.585691149	1.305320015	0.397051381	0.181268491	3.289898173	0.756026608	0.669536375	0.094434561	1.532672535	0.269885784	0.400962155	0.149030229	1.003504378	0.766638368	0.0148875	0.053003319	2.684440253	9.564681148	0.093165078	1.331695609	2.201507918	0.855583599	0.123265793	0.070985892	0.108326165	0.725515331
ADRA1D	0.236361074	0.025273364	0	0	0	0	1.278306168	0.270708294	0.012001465	1.190966004	0.061182914	0.08728825	0.031684432	0.072811595	0.180549243	0.39410916	0.085159038	0.205771788	0.43442956	0.119606997	0.386582977	0.189857815	0.114703117	0.153139698	0.063835488	0.220984788	0.309055019	0.048858387	0.043270074	0.260758714	0.079143413	0.273461065	0.146057838	0.330977877
ADRA2A	2.100471398	3.417370433	8.474063907	1.214316186	0.676313184	0.398706067	0	0.063687117	2.405132062	0.690092451	1.857420143	1.203039525	1.168432153	2.332498539	2.728590462	1.580969886	2.083042382	14.61984623	13.46132291	2.655371148	0.5472033	12.55697789	6.772154746	0.256698118	0.083224772	2.790082411	2.577246525	4.82289029	0.257887328	0.862529947	2.137347653	3.361490015	5.324021289	0.43150854
ADRA2B	0	0	0.352339898	0.040681246	0.643494124	4.178081519	0.938417	0.070942372	0.248989349	1.482508247	0.177707065	0.603644203	0.61790296	0.217525181	0.214044526	0.176107443	0.800930636	0.55722477	0.48068946	0.317623816	0.224567684	0.262593349	0.166578813	0.063542498	0.331092005	0.501901642	0.322660058	0.283820432	0.610440094	2.795811191	0.229873715	0.170201451	0.138523453	0.228888627
ADRA2C	0.399914012	0	0.859691753	0.313837424	4.443623723	0	0	1.277006107	0.291967721	1.694352736	0.705049549	0	0.770808497	0.186456493	0.363276487	0	0.199902929	2.343505127	0.247220126	0.428806728	0.346487634	0.675262995	0.22029947	0.392161318	0.040867602	0.997770258	0.59995536	0.375350801	0.083104754	0.106840468	0.304006594	0.021883788	0.240445309	0.094174522
ADRB1	0	0.037072915	5.687279879	0.287634804	2.358125157	0	1.971277772	0.111465477	0.962388779	2.005815509	0.703024491	1.223504071	0.852081321	0.697796924	0.126115965	0.177879893	0.138797592	0.317728313	0.881142326	0.187145333	0.964018433	0.185665371	0.925404488	0.311995967	0.616455481	0.466331837	0.038997479	0.812251414	0.338516665	0.255000636	0.319257539	0.242351634	0.224451206	0.17082542
ADRB2	0.095766395	1.607681019	6.392943033	7.696559744	4.551744382	33.73053067	3.824722672	2.205202666	3.56917228	5.52244329	7.077395313	9.772962829	3.556009178	4.047546435	0.804684324	2.026722577	1.932217277	0.482683108	1.99486824	1.415065762	1.848255121	1.341908199	1.26642336	12.88521775	1.855757706	6.37122078	3.433445968	6.918683888	9.835301577	15.47584415	3.735750703	4.196481632	4.472184203	1.959383262
ADRB3	0	0.087025837	0	0	0	0.102379528	1.523664011	0.012265158	0	2.221348192	0	0	0.027275398	0.012535906	0.02220357	0	0.036654384	0.018646074	0.027701978	0	0.066557637	0	0.123427066	0	0.013738122	0	0.025746638	0	0	0.089789178	0.051097684	0.007356491	0.008980944	0.063315731
ADRM1	9.818702917	23.63590458	23.34254694	26.75386387	16.73895851	23.44268132	42.52206556	65.69555107	23.19812607	46.62392821	16.23725125	19.17651944	15.64119268	14.56721386	17.46971064	17.88776642	17.96927274	22.33047092	12.09250163	18.35213579	14.37585141	29.23562172	30.75838794	42.08767908	68.70026172	33.9042075	37.2034718	34.50828854	13.61098348	14.14276382	9.367936478	9.305431918	11.7815021	18.3219896
ADSL	0.811442094	2.02782225	1.83627931	1.846428568	0.875608093	0.077769664	4.205247437	0.251555606	0.74869497	3.842041924	1.098233734	2.026312453	1.709315151	1.165558917	0.880421031	1.195398655	1.898923209	1.674179334	2.853432241	3.191089788	3.041099484	0.885611549	0.905700557	0.831166732	0.91104265	1.213846973	1.17346161	0.924932342	2.003286973	1.53053741	3.578732483	3.731764344	4.330679289	5.443261879
ADTRP	0.192953628	3.134841042	2.495920948	5.149486047	1.341413897	0	4.858866625	1.475111295	4.453787077	5.738160299	3.321458222	1.868073715	2.385723171	5.805522856	0.70227751	10.54725964	18.22506025	12.79263764	8.632063024	9.826161533	2.689918875	1.85077058	1.098869684	1.012382555	24.42987969	0.562985723	0.50267985	1.067526319	5.439830254	3.288726606	5.24091497	1.137540371	6.207206704	2.064424659
AEBP1	74.02028488	78.5316348	43.52649654	48.75980267	22.94358496	0.033482548	14.22935453	11.54434507	46.42496105	28.72379259	97.53689373	47.74024279	6.083602683	77.96971219	199.6775722	61.42642324	42.94748191	134.7125789	217.9866123	46.88686011	62.82024085	396.0391874	120.2826254	8.52938666	9.403769342	214.2215433	136.6553348	206.1298609	10.98815359	40.40030803	39.12082478	27.37423555	19.66721314	24.68791034
AEBP2	5.59406458	8.502937099	9.854762273	8.751054767	4.391857191	0.816234752	4.946710916	2.05652279	14.80086344	3.061681472	12.2531772	7.497731278	14.76240435	8.166575949	4.314202255	10.79152675	30.35598367	5.13561019	12.39763604	20.0872053	18.06910716	6.756967994	5.685108518	8.668284771	7.858991674	6.226306754	5.950672866	5.501753956	26.9019437	13.4876215	20.63795163	9.613865551	25.4710499	13.12592687
AEN	4.711903971	7.575016725	7.749895609	8.63053177	8.101738588	9.547820946	5.082980218	5.284330451	7.444617687	4.263769117	7.594718058	8.302609434	9.614076866	6.467673208	5.889194338	8.833452503	8.619911647	6.431812567	9.809195208	11.53378739	9.830404257	9.110051839	8.840745631	6.093906462	5.715479862	8.330849368	8.975845161	5.747741053	7.261865908	6.010657353	7.943734072	9.797644064	5.339713108	8.072879298
AFAP1	10.87705221	1.995376888	1.106204629	1.373018404	0.998967563	0	2.432904656	0.705036359	1.458005808	2.667094553	0.943988471	0.808868797	5.483133572	1.267121989	1.186695184	2.456717877	2.375305863	0.821936805	6.136959633	8.631868698	4.175200153	3.583197365	0.821099911	1.610667675	1.228925372	2.551110864	1.568679021	2.098510554	3.404220017	4.468327657	3.704554053	1.109445449	1.960591327	6.384581708
AFAP1-AS1	0.703604655	0.186788569	14.10039226	3.587831462	0.236847506	0	0.484493015	1.766727814	2.685625865	1.602852701	1.846427407	0.12544073	5.418457449	0.723486867	4.151436892	18.59058882	0.466212838	3.744200216	29.26011489	37.34336394	37.92046183	10.87037277	0.129515772	22.34284524	8.62983929	7.593126669	16.57844803	24.33908041	1.980967017	4.783730863	7.25472553	0.961414852	2.056140608	14.48825821
AFAP1L1	1.566454465	1.344236734	3.215205057	4.606330345	2.134803003	0.257708998	3.341408552	2.290272023	3.142014577	3.049942593	3.2993868	6.173041305	0.795802047	5.938131801	3.787862687	6.342297959	3.615155411	4.409828044	12.08568743	3.110136615	7.070881877	7.442699817	1.440470466	22.70090847	0.928984835	3.127450019	5.308466738	2.504833192	5.753609143	5.208656701	4.361479343	2.383733628	4.728924686	3.569702612
AFAP1L2	0.024410115	1.254587411	6.290989835	7.164554925	5.692294113	0.08597652	6.634683675	6.935375639	6.431906277	5.931171167	13.65985969	5.33568087	13.65161688	17.62292146	3.120125094	9.694262096	5.574908725	3.763294006	4.109908261	6.69828109	13.52633068	5.134261695	1.699890689	7.645014642	6.253071437	17.71317913	37.86177566	7.258432831	3.096811295	14.91478587	4.972900293	2.771795847	6.461012958	5.773531426
AFDN	3.728445824	4.026726563	18.17529681	12.60041703	12.26090817	0.890797653	3.089371302	2.265712528	14.14043759	2.704412962	15.09180028	14.2387049	59.59560979	10.2253271	4.295677062	9.364423412	12.09615245	6.573953951	17.45908653	22.53228444	19.67283294	9.643448555	8.776105224	11.83112992	6.081656254	12.44778964	4.563517219	6.972228897	16.24311891	13.69979911	19.5602845	6.504522807	28.11436959	27.60076861
AFF1	10.01709471	15.0216392	18.61092049	16.9194849	15.38306489	7.553595819	2.9139323	1.344428344	13.16527064	2.167107617	13.63789553	13.86372932	17.09431612	19.08985287	6.067772429	15.53255409	15.38872939	6.035872888	26.45866125	26.72612944	23.35403483	9.577179628	12.67578721	5.443750273	6.577358461	9.919689598	5.120874363	7.115477708	25.29648413	28.74820002	36.88483643	26.26150135	21.40262199	25.53607029
AFF2	2.291943257	0.025172314	0.114078801	0.666469823	0.18837112	1.026597324	0.450515201	0	0.315571867	0.289961022	0.843995276	0.936045887	1.801947415	0.800626024	0.166982544	0.356299546	0.392992607	0.222207921	0.407051544	1.362833175	0.277226861	0.674452063	0.03427335	0.80331098	0.096959889	0.417033905	0.099296558	0.647218392	1.680785635	6.125145124	0.70156008	1.239272984	0.752307658	1.399200348
AFF2-IT1	0	0	0	0	0	0	0	0	0	0	0	0	0	0	0	0	0	0	0.202668418	0.451968653	0	0	0	0	0	0	0	0	2.180108454	3.547260308	0.996885432	0.430562286	0.919867645	0.810634303
AFF3	3.300602308	0.3349311	2.307747815	0.585222897	0.258923403	0	1.432353561	0.003120937	1.356503825	1.594250637	0.837620366	0.650087414	2.508945776	0.338122023	0.265541585	0.796877339	1.769004019	1.731777708	0.962177742	1.241858125	2.908750841	0.432050622	0.163314833	0.025158579	0.513873924	0.366866727	0.137578861	0.189965413	0.407561493	0.996144557	2.611252633	12.53049664	3.478151841	0.441039649
AFF4	23.15975525	10.64212865	15.04084772	17.91501501	22.39435882	20.23709849	3.521280397	2.515909862	16.43230785	3.496887876	16.99901486	14.83150761	10.56772692	13.06223382	6.427319246	14.89560662	10.70857759	8.540282236	29.91015029	13.11537255	21.82529018	12.52713694	10.6902884	9.688386969	4.386705001	9.435941218	6.098755009	8.464627932	21.37800947	24.6081902	22.33608641	19.10852155	28.49659907	29.21560204
AFG1L	0.554649333	0.613335186	1.238847833	0.95901103	0.61196672	0.039267698	0.97400297	0.484543398	0.804410626	0.655383659	1.156519985	0.984704429	1.223993962	0.918356704	0.353421709	0.940910953	0.763861458	0.239582188	1.864705344	1.927187203	2.661314986	0.588559227	0.918405463	0.952275197	0.758773539	0.645157209	0.148126962	0.685607481	1.250095472	1.181246234	2.717663053	1.681664189	1.884220182	3.609323537
AFG3L1P	1.727091193	7.330892837	4.520055766	3.859759126	2.20598589	0.145043034	2.101041167	0.838231907	1.967172584	3.176075935	3.424930555	5.263118837	2.610624973	3.358744176	2.193127787	3.651431733	2.837398744	4.935612011	4.601191808	2.548637892	5.436961874	2.614926904	2.853739434	2.973307159	1.754010957	5.269870029	3.276981824	3.546589906	3.318249945	4.335182017	4.181307933	4.815001483	4.858331892	6.576848469
AFG3L2	5.294153161	7.813452681	8.450734504	8.697842647	7.854436436	0.793129646	3.748210656	1.236229381	9.538718803	3.204856433	7.22203614	4.908185085	8.654456098	8.077932014	2.400898412	6.371733477	8.285650469	3.234166281	5.299638387	9.481129649	8.483290297	6.330743494	5.048651477	6.874814166	4.863227721	5.075191258	6.025733042	5.957603155	7.800371438	6.159290894	8.200375948	7.191589426	8.019431441	13.78962061
AFG3L2P1	0	0	0	0	0	0	0.155612121	0	0	0.314123194	0	0	0	0	0	0	0	0	0	0	0.061177907	0	0	0.060587033	0	0	0	0.038659926	0.06847618	0	0.031311702	0	0	0
AFM	0	0	0	0	0	0	0.24451352	0	0	0.493582167	0	0	0	0	0	0	0.211759106	0.053860896	0.480118231	0	0	0.02622813	0	0.063466987	0	0	0	0	0.107596707	0.051872857	0.036900087	0.010624949	0.077826846	0.068584988
AFMID	3.508317871	5.826702823	8.050731054	7.830170079	2.522312568	1.092925062	11.45359801	10.35028412	6.509875731	14.59286408	4.838898921	7.038908948	8.61502667	4.667100915	3.804303037	3.917762887	10.48667922	26.99133413	4.901641828	17.5095425	7.700240119	4.049252585	8.755534337	4.397848283	9.041442151	7.495214889	6.864411249	7.080090796	8.842519619	4.26301848	8.693580377	4.058153247	6.349232544	10.9497424
AFP	0.007226662	0.064908884	0	0	0	0	0.126270713	0	0.020548688	0.453144475	0	0	0	0	0	0	0.121506453	0.037086177	0.303038724	0.081915562	0	0.469547097	6.517778512	1.026961673	0.013662244	0.019914005	0	0	0.166694009	0.12501056	0.033876975	0.029263439	0.125038775	0.086578288
AFTPH	5.950202249	14.25659621	14.80821872	13.76715586	13.21221645	38.7411328	2.616426105	5.204142317	17.99326991	4.385323927	11.0554141	12.64052524	17.30589694	12.93473299	6.519858611	11.64522625	17.92836241	7.151862126	13.47432209	11.08680332	15.99053862	8.332904606	12.45099157	11.84157293	14.28714763	10.42087083	6.573916967	8.592069679	23.34085465	16.22815378	21.28365306	24.36743999	21.10741801	19.07240644
AGA	9.860895666	25.27912696	8.269568268	9.228803017	13.04861749	0	4.974090558	8.618989896	10.00141533	4.278573194	10.89610516	7.222572425	5.816195607	12.40889223	8.218437611	7.857420332	12.33118795	6.969438838	4.883475469	3.592770627	5.382752466	6.06160998	9.107159521	6.54865421	7.57345422	9.741026852	7.840177037	5.860266692	4.467897965	4.101291044	4.509066532	8.966519957	5.364437217	4.046591198
AGAP1	2.80893302	1.944041307	5.36702031	3.748648146	3.125780805	0	1.163645293	0.760162902	4.279993371	1.818128187	2.187443118	2.570736226	29.87536664	1.475023674	1.634789302	4.472320581	5.460157559	1.805137662	8.329533562	10.23901244	20.36559976	6.103498811	2.809680072	1.297751596	1.925373083	5.050609047	2.645519848	4.463798459	9.859230941	7.385001726	5.855595554	1.182692073	4.408983155	9.712630258
AGAP1-IT1	0.141877667	0.212387604	0	0	1.31121619	0	9.089716475	0.658531828	0.302567057	8.340349272	0	0	1.464450607	0	0.541880795	0	0	0	9.735409425	9.74977157	28.26364035	0.132957657	0.481960388	0	0.36880857	0	0	0	12.18143807	6.924557619	7.814816103	0.430886504	7.232973913	9.503152436
AGAP10P	0.418826629	0.131227081	1.093719649	0.31109881	0.512825963	0.137225827	1.872075602	0.016439775	0.567761618	2.901071034	0.300031597	0.940027307	0.109676878	0.11761873	0.372010802	0.402271184	0.442171931	0.04998505	1.373837071	0.165609688	1.248960387	0.292088946	0.314330658	0.191424622	0.322246453	0.523385025	0.126536174	2.33956506	0.649051106	0.866521266	0.502256277	0.68036587	0.662075362	0.615279386
AGAP2	0.045507135	1.367702936	4.819273324	3.994556133	2.933216084	2.893327417	5.46404857	1.187578261	4.528911971	6.063695073	2.017044621	2.624291134	1.300766472	4.788747597	1.903863702	3.098905412	1.441995163	0.520964872	1.728118777	2.023647992	4.729148619	1.823938745	4.203614375	1.016075521	2.597527012	3.077142989	1.273336076	1.504367013	4.692211166	3.425643971	5.066522407	8.434137935	5.706368934	1.608892903
AGAP3	4.365773361	7.235347993	10.19318309	9.766211272	12.45982414	0.656686282	16.38803553	11.01522443	7.427081437	17.35224081	8.394210375	8.208315789	9.202945898	10.36345539	6.06313133	9.549197118	7.164567619	7.690937531	11.02337444	14.91260299	20.33066577	9.704398418	10.95433226	13.53905818	14.96148588	16.09257135	9.185086022	15.25078538	11.2056626	9.949939881	6.605088888	2.993265536	8.490491284	11.72095807
AGAP4	2.657531251	4.516140571	9.047881587	5.383806932	4.07064677	0.891454363	2.013752543	0.58356942	3.826477486	1.487850448	5.454155612	7.617746577	8.600763558	6.783173443	2.019652428	5.672878558	8.332422154	5.088180222	7.094182199	10.25893383	8.072173039	4.498056266	5.849561828	4.273827442	2.159615746	9.135283347	4.900043303	5.257972506	9.417406455	8.225924128	6.491143874	7.611170611	7.808850928	10.71367003
AGAP5	0.136093249	0.158455471	0.654432331	0.735442489	1.084127501	0	0	0	0.300980563	0.059261551	0.712393029	0.873022609	0.397301411	1.095609975	0.103957613	0.543061887	0.495781433	0.271604158	0.576450139	0.257107047	0.830998271	0.188943572	0.487994563	0.342905101	0.042881463	0.531282006	0.401821132	0.273505014	0.116266619	0.345658069	0.593670877	0.635286705	0.476555141	0.543483736
AGAP6	1.043429427	1.405790866	4.29784664	1.493220587	1.870205709	0.210007626	2.300671046	0.025159099	1.504664697	4.089234538	1.917677754	3.365293509	3.035238191	3.548597498	0.705954069	2.917539838	3.458642721	1.635104303	2.770175836	3.780565215	3.327855515	1.648338341	1.89886292	2.490095099	0.443843501	3.799510273	1.443560784	3.149046721	3.686651359	1.758933055	2.576700408	3.674443752	2.910724048	3.181996168
AGAP7P	0.251278972	0.20517755	2.471577001	1.691388899	0.550184356	0.590031125	1.263952286	0.231336814	0.990557393	0.35809841	0.620878988	1.574744373	0.321530907	0.256147094	0.331540646	1.169051326	0.576124436	0.117229729	1.219155701	0.614972543	1.072289688	0.285431245	0.543198808	0.379878542	0.766559881	1.510760265	0.782379824	0.330540493	0.731835024	0.73386759	0.588969775	0.763141374	0.762265269	0.236355443
AGAP9	1.041577056	3.37615559	2.708490177	4.28657071	2.941116238	0	3.10843175	0.915327733	2.83929398	4.588004999	7.143708972	9.657698309	2.73017659	7.009074047	2.761690719	1.638464953	8.423461471	5.024949912	9.335895487	9.074394013	5.91319356	8.228212874	1.476708308	7.938244743	3.124579146	9.962679853	4.178342523	6.42712792	5.074270156	6.286000535	2.007548177	9.960470703	6.989567614	7.43460265
AGBL1	0	0	0.113600263	0.017625045	0	0	0.111111409	0.0029272	0.022191222	0.502959502	0	0.0179333	0.019528622	0	0.00264955	0	0	0.020025307	0.122309943	0.260475503	0.242240636	0.006501022	0	0.018353082	0.022951161	0.01194767	0.014337604	0.042661143	0.071118413	0.01928616	0.014227456	0.038625369	0.085735613	0.060443677
AGBL1-AS1	0	0	0	0	0	0	0.449744541	0	0.027445973	0.151311255	0	0	0	0	0	0	0	0.024767182	0.05519392	0	0.066305318	0	0	0.058368819	0	0	0	0	0	0	0	0	0	0.052563085
AGBL2	0.270610367	0.745893801	5.998976474	0.916708069	0.418629134	0.010086086	0.550389544	0.043499591	3.36489737	0.303008859	0.319109681	3.07212293	1.128573677	0.533517898	0.131245248	0.678753075	1.393871586	1.135234048	0.884230147	1.144195916	1.003226186	0.386433196	0.204281587	0.077924449	0.495356634	0.455706749	0.365251965	0.596672913	0.506409015	0.955338511	0.961488544	0.539204073	1.226294465	0.472502157
AGBL3	0.522153309	0.593476134	1.025465077	0.542813758	0.617426756	0.121093764	0.28159043	0.168645498	1.058549917	0.530531592	0.37377929	0.533262279	1.076715641	0.567147219	0.33976749	0.62507486	0.644898781	0.922151314	1.345441488	0.538894424	5.837868521	0.281915601	0.5474574	0.160799826	0.840903913	0.519588746	0.197944093	0.466384628	0.751733886	1.107155736	1.764033247	1.895774818	1.65314148	2.13785799
AGBL4	0	0.018899138	0.251041052	0.045822283	0	0.08152266	1.801509559	0.021308698	0.192953065	1.781182069	0	0.097909763	0	0.021779078	0	0.05667508	0.10082821	0.085035542	0.703866709	0.51875648	0.296309479	0.007887419	0.010721713	0.042943556	0.056685862	0.086973657	0.003727546	0.009133939	0.097070629	0.062397582	0.040688008	0.108635908	0.323760515	0.247501548
AGBL4-IT1	0	0	0	0	0	0	0.533743521	0	0	3.591434447	0	0	0	0	0	0	0	0.117571839	1.572060277	1.038765827	0	0	0	0	0	0.126264092	0	0	0	0	0.429591679	0.371087729	0.67954647	0.099808504
AGBL5	4.52042712	6.413277492	7.055182686	2.7959867	5.543330987	0.282633772	4.439982308	3.310733553	5.27328429	3.354452798	3.198813674	5.454896027	9.81380735	2.345600098	2.022775465	2.913856479	4.002619884	4.712843676	7.562566453	7.15033857	10.95307458	3.637414112	5.232230573	3.187801514	3.809467022	5.091982489	4.275173343	5.870081309	4.330324497	4.390163923	7.413627784	8.791400536	7.542648535	9.482487972
AGBL5-AS1	0.231466268	0	0	0	0.583413592	0	11.45909309	0	0	9.071239831	0	0	0	1.197902798	0	0	0	0	0.441189726	0	0.662510138	0	0	0	0.164097983	0	0	0.334926042	0.148308975	1.930511445	0.474714638	0.937292838	0.286066245	0
AGBL5-IT1	0.97263628	2.704026256	3.575559885	1.311220164	1.634361183	0	21.4457832	1.172606956	0.888958079	15.24717539	0.629425994	2.634096745	2.73803959	0.599245869	1.804351155	0.998016388	0.350433211	1.693520025	2.383595818	0.98437617	4.454256954	0.520848873	0.826014706	0.525147193	4.925359826	2.105891367	0.574350035	1.910017023	1.246407875	2.317752679	1.791232562	3.51657619	1.974827525	3.253639451
AGER	0.306160667	2.749892855	4.416709291	4.181471925	3.023214091	1.464424866	8.189378208	4.038295762	3.546701626	15.19814825	1.684813076	6.194860125	2.553670599	3.227618456	3.863137848	4.968218798	7.321135248	3.229631048	4.798177234	6.041045941	4.621686036	2.337801454	6.972066351	0.805697663	14.80244924	5.34321428	2.423931755	7.662380585	5.376468113	7.762047462	3.694343658	5.246013799	5.367391961	4.717669734
AGFG1	8.46203402	15.54592501	11.22492713	11.26180058	19.96081356	1.489196872	5.194908915	5.846919455	11.86905112	5.030397121	11.70233995	8.58723092	18.12850192	6.411872935	5.747831505	10.24946288	13.59049998	3.899775018	11.82839073	16.81227055	17.14297047	9.338902439	6.566264311	5.13390116	9.701833333	8.515436727	9.471586381	8.62479474	20.96892561	22.00736408	20.2308599	12.49800459	16.06971993	20.77160481
AGFG2	3.121308681	0.958962214	3.565457673	3.314396474	6.429655149	1.292197342	8.038013742	1.741571777	4.859410307	6.436390751	2.601949165	3.845511098	2.428648114	3.864118514	2.384275498	2.447285394	2.132473732	2.189802324	3.187772952	2.375764394	6.142985572	2.444272072	5.783524653	2.580353585	4.551687036	2.979606677	2.168124201	4.062323345	5.91717073	3.994834929	5.06879755	7.956166966	8.751300669	3.057678512
AGGF1	3.650955344	5.960981263	4.674062672	5.909746339	6.419525923	0.273718116	1.35787057	3.203090469	5.237067754	2.485207222	5.331216988	4.55632222	3.482778305	4.062082617	3.070235864	3.22352279	6.060184238	4.4746664	3.02176966	0.858868696	3.352503293	3.134476975	3.651009764	4.15896615	4.835102193	4.612751485	3.30959928	4.297792059	1.995726137	1.907012989	2.704934937	3.408078222	3.209806562	3.458361687
AGGF1P1	0.068166983	0.561244234	0.558137324	0.362873575	0.305450178	0	0	0	0.161524784	0	0	0	0.085286603	0	0	0	0	0.029151918	0.368136965	1.223418604	0.104058515	0	0.482425376	0.051526743	0	0.187842961	0.161012745	0.032878654	0.349416804	0.659783699	0.798878882	0.414050128	0.561644775	0.272222518
AGGF1P2	0.04473256	0.066963613	0.13080752	0.324715929	0.77671513	0	0.130267887	0	0.286188783	0	0.32421715	0.077092187	0.167900406	0.115751766	0	0.080324681	0.018802922	0.043042682	0.55421055	0.570433371	1.408384563	0.027946782	0.417882084	0	0	0.308165921	0	0.372179805	0.229294408	0.580355293	0.851890907	0.871730183	0.856908314	1.071827692
AGGF1P3	0.349489258	0.49411197	0	0	0	0	0	0	0	0	0	0	1.056713666	0	0.029662724	0	0.130581873	0	0.259058023	0.660254289	0.800255445	0	0	0	0	0	0	0	0	0.383850586	0.36407275	0.353802933	0.407933296	0
AGK	1.98212658	2.234822372	4.207738454	2.752328324	2.953861146	0.050681541	0.879979772	0.194294185	2.751556307	0.789490218	2.933219351	3.316806839	7.081956815	3.127684501	0.890316685	3.294391579	3.338723384	1.449184701	4.26489017	4.995103885	5.897767052	2.215974483	2.38904238	1.718523535	0.428454396	2.230402044	1.563449247	1.894708389	6.26021539	4.520449665	5.328852825	2.924306768	4.810452756	6.233450379
AGKP1	0	0	0	0	0	0	0	0	0	0	0	0	0	0	0	0	0	0	1.741616527	7.503705478	0	0.023300049	0	0	0.07050713	0	0	0	0.764677787	0	7.102463381	1.963268569	2.696395198	0.385878799
AGL	6.257925481	3.135197624	6.927844797	6.064988224	7.789223995	0.491777402	2.293249227	1.234866073	8.662826559	1.794780401	3.896112576	7.132197257	3.259694614	4.282554582	2.278135224	5.25502843	5.361869125	3.385592199	7.009902641	4.787541633	4.296873913	4.986075024	3.38652318	4.246930232	1.504588221	6.68311914	1.648977454	2.214268577	9.411394943	6.707577352	13.90208387	8.314021685	10.66759311	8.649612732
AGMAT	0.216675574	5.485886869	3.184556159	0.697528782	0.601538308	0	5.706358735	0.938132469	1.004522629	4.135033965	0.92178178	0.79554511	0.530397383	0.926338234	0.575694157	0.6089896	0.665262409	0.16920939	0.933733935	0.266962817	0.582425913	0.765126995	0.512034716	0.498469716	0.658973742	0.752837019	0.801070609	0.395313208	0.772630436	0.884660445	1.269658208	2.231647383	1.746434429	1.015771103
AGMO	3.571820705	1.12049708	0	0.076258907	0	0	0.305931609	1.174699146	0.018669689	0.977807327	0	0.067893565	1.577243404	0	0.020061826	0	0	1.187747622	2.665680129	0.372125477	0.932131633	0.049224357	0.022304272	0.238226795	0.099303603	0.036186085	0.131824416	0.636541556	0.050483763	0.292061391	0.561720762	0.405460156	0.202866187	0.536328104
AGO1	5.310409771	7.116774275	4.908102368	4.811487519	7.427060337	2.509020965	3.516726361	2.095492373	6.274347976	4.107829234	3.343690744	4.109764145	5.844073143	3.868022901	2.461604534	4.91556851	11.02474088	3.818883355	8.111166349	9.540565904	10.87032856	4.350828505	6.248443233	3.246140307	2.443341686	3.720307897	2.543928319	3.342591326	9.850189534	9.48925862	12.72925994	8.566157754	11.27313404	17.68363596
AGO2	6.573291882	5.266295057	8.45772358	8.357564142	8.776645342	5.228769417	2.547122654	2.430324751	8.520646058	3.789232137	8.239608852	8.459787753	13.14296554	7.939475998	2.970189884	14.26614882	11.51728529	4.631727475	17.95301949	25.31703849	23.5563884	6.746889386	5.053080551	6.220133509	6.228979664	5.86364444	3.947463932	4.907439684	18.49395963	14.85635925	16.73194879	11.70811315	15.11157183	35.07967265
AGO3	1.965887859	4.579308444	3.968733659	3.062577541	3.873252483	1.929048637	1.666267705	0.507296473	2.331240775	2.120231343	2.523350575	2.921827393	3.215175329	2.673128842	1.312910293	3.881883732	5.381055422	1.78950707	5.885890504	3.605644708	5.724961882	2.315902804	2.142225878	1.34968066	1.376353706	1.661067772	1.489546735	1.431960407	6.941444656	7.80712848	10.47718307	6.808890657	7.631415745	7.384739523
AGO4	3.976596537	14.73421105	10.25423314	8.26701197	15.98171275	1.849234619	2.548263585	1.077614013	9.095581254	2.895881283	7.769249215	10.99763483	6.453277646	10.48847667	5.203785595	9.904938412	14.85437534	5.026984825	8.679225495	6.53906447	6.641784934	6.815365203	7.123092	1.871625464	3.523052206	6.769506705	3.502226613	4.426904665	9.203360688	9.226358814	12.66308226	6.328878999	9.572905564	8.820876951
AGPAT1	2.996662644	1.194307383	1.744988885	2.354212845	3.211622287	0	0	1.510793132	2.840291652	1.016798296	1.151792365	0.480674348	0.584298963	0.883966048	1.466585224	1.420957098	0.839746454	0.898739729	0.358534999	1.231513961	0.074260982	2.46381169	4.329679396	0.539320816	2.15820559	1.045616901	0.597512044	1.0605607	0	0.625131495	0.022804681	0.748562949	0.072146837	0.03532193
AGPAT2	9.732429217	23.35389529	19.0139861	14.94737134	19.66271813	3.844689109	35.85699663	131.8339566	20.52250532	31.82753975	14.83421942	18.82717253	6.342349135	19.18459986	11.40662087	13.73632456	12.99409466	11.07470485	8.014476373	8.203390246	7.858298787	16.18701544	64.03103763	33.78314536	46.96448387	17.07318045	27.22709398	20.45102561	9.567908538	9.015058174	5.526393514	3.487512607	10.23124359	8.131784037
AGPAT3	9.127948917	11.6324706	14.40322804	16.05804496	10.15764818	0.450405874	6.399582931	5.028746108	18.56505319	6.259002904	9.928303523	11.21803922	22.70247299	12.74327957	4.631392218	11.74082877	21.87828125	6.157679337	14.41791307	30.41617794	10.81335488	14.73742717	20.80877627	8.513549059	16.22396783	20.64312825	8.512419262	17.87805622	27.42355838	16.22228531	13.54406994	9.052761684	15.26996344	17.42146121
AGPAT4	1.834394591	2.898828011	2.13309787	1.321848228	2.590487637	0.290100624	2.987782898	5.226746073	1.141719945	5.852289325	2.160763667	2.425436763	3.568644728	2.103490356	2.868130741	4.408019526	1.639231372	1.981318105	7.248914731	2.846507404	3.265587948	2.714929949	1.336617022	4.953595077	0.342736294	1.302583507	1.906350321	1.628348236	3.813480563	4.553098723	3.355336857	4.638511972	4.208915603	12.78882814
AGPAT5	0.633542547	3.10863992	2.540726623	2.540354483	1.627831315	0.047226309	0.058570489	0.220652385	2.244663432	0.15764281	1.147963361	1.265157832	1.962757183	1.327117228	0.307266309	2.437778608	2.603859413	0.503169317	2.606824689	3.405428766	1.139817293	1.891079497	2.903698152	2.227211582	0.327950731	1.614180202	1.484572571	1.265947505	2.319623293	0.757959447	2.598667386	1.649217175	2.305462471	6.062215943
AGPS	6.183497611	12.09883172	8.798369559	5.446572234	7.002349272	0.885338038	4.658674584	3.281931771	8.534709127	3.799651401	8.764373702	7.83468189	10.94254179	7.331315804	3.822326126	6.267474442	8.377136976	5.338326145	10.34367924	3.037484315	11.22350509	5.468317573	6.646534111	5.700053925	4.551809723	5.443563353	5.632965059	6.231204223	7.60647817	9.047996409	12.82693454	7.669369172	11.58964109	7.506044589
AGR2	0.066226201	0	98.44680605	12.22279836	27.02313428	1.010792416	159.0617604	2.193661161	45.72431649	67.48109658	0.420000811	106.6443043	0.497150447	1.442360583	5.703823917	1.605420738	2.909026768	18.033991	10.60344066	1.947092605	2.047191258	6.061435973	19.26316896	3.716934612	8.77202257	0.844038837	10.80334679	23.9808812	8.953483194	6.004251238	6.587437328	1.919123558	16.001309	4.309692597
AGR3	0	0	16.26760656	1.179054736	0.363907022	0	1.064266177	0	30.19341005	19.73307465	0	11.86179593	0	0	0.434252058	0.072915421	0.238959198	10.00252553	2.360650284	0.05753509	0	0.431271847	4.621002959	0	1.074747482	0	0	0.235025688	0.104071988	0.250867867	1.499034241	0.041107563	3.864237098	0.375916683
AGRN	9.753001609	21.42647018	43.1453174	38.76621937	45.60541795	3.40304233	25.05513543	19.51726781	39.04298152	12.88663298	13.0587815	28.61379909	23.56664336	30.46976412	6.274413448	46.97290343	26.99928606	9.62540469	28.00370582	85.24670185	21.42495466	64.27758277	44.6135472	49.05861815	30.42434779	145.2462041	90.20338673	148.1116245	21.48402598	37.33747749	30.60307618	3.200260848	24.805278	28.63121691
AGRP	0.30826823	0.922940899	0	0.760829823	0	0	4.488615346	0	0	2.174604156	0.72614669	0.265635054	0	0.319074895	0.188381596	0	0.10366218	0	2.174043219	2.009209686	4.941076922	0	0.314157426	0.093206753	0.116558253	0.424736538	0	0.089211321	1.422135537	1.447415649	3.468221829	3.120731226	3.695552783	1.275824407
AGT	4.4718404	0.630951565	1.972013287	0.776086662	1.140088455	0	4.789946224	0.173511025	4.896189155	11.68352725	1.546063658	3.578780146	1.736351102	1.755677922	7.397205036	1.605985232	2.903807982	20.86497283	5.741195543	1.456584556	1.624205344	1.669853764	2.095297015	0.590567101	0.524741085	3.923445836	3.848686026	10.44228058	1.106588223	1.206706194	3.710689541	4.610291248	3.290604663	2.687118509
AGTPBP1	3.428561876	10.18643461	11.25571825	7.483739002	8.285165999	58.76188271	2.416272807	1.126785304	6.752409653	1.457661367	8.026959216	8.267376074	9.844049433	9.501183384	4.560444196	9.778550021	8.683066609	3.872586413	5.917002739	3.02691188	6.223758939	4.724918676	6.204105595	2.515921829	8.528222146	5.551759756	2.427261425	2.711670144	10.87709253	12.9447616	10.45595617	12.64288528	9.388101656	11.63867385
AGTR1	2.552900568	0.922463241	0	0.137635487	0	0	0.15775973	0	0	0.15922921	0	0	0	0.18690682	0.39312065	0.510701457	0	0.112940631	0.258142925	0	0.031011113	0.549976276	0.04600657	0	0.01280197	0.037320151	0.30390114	0.215564102	0.034710611	0.050202425	0.095231508	0.137104006	0.066951674	0.081126693
AGTR2	0	0	0	0	0	0	0	0	0	0	0	0	0	0	0	0	0	0.062906237	2.07165519	0	0	0	0.027760383	0.024708522	0.015449428	0	0	0	0.167555178	0.020194776	0	0.099274337	0.020199334	0
AGTRAP	8.521166872	31.24566192	11.12104582	21.21765893	12.94784174	5.904937214	20.67439638	78.83342662	9.46080176	16.75422606	8.32470807	12.56843257	3.830042707	12.78099152	10.90508952	11.01127671	8.781697972	9.393627782	10.084356	6.797410546	9.966220275	16.07358874	19.13887462	30.29713262	27.25457468	18.0573207	32.30418208	17.70414244	6.346040542	6.78816509	7.594598689	5.34617785	8.654473143	9.659864577
AGXT	0	0	0	0	0	0	3.476215655	0.864741748	0.030037307	2.897954954	0.18184045	0	0	0	0	0.028453203	0	0.108422382	0.503375808	0.28438515	0.024188529	0.026398709	0.008971229	0.039924848	0.199709589	0.007277388	0	0.0458561	0	0.182735777	0	0.032082153	0.052222006	0.063278457
AGXT2	0	0	0	0	0	0	1.735476784	0	0	2.242101991	0	0	0.011184155	0	0	0	0	0.015291479	0.079513508	0.05066349	0.027291663	0.014892693	0	0.027028072	0	0	0	0	0	0.073635305	0.041904755	0.02413197	0	0.064905834
AHCTF1	7.458403696	9.620369406	15.74216022	10.11650805	11.46322268	29.5933943	2.198407856	2.229783699	12.04298125	2.401391021	8.402669991	7.594868052	14.96785206	8.481789262	3.029299178	12.16926438	17.94295357	6.449468122	19.75225088	17.28771081	21.94959726	5.423761008	5.924014927	10.6010872	3.975717237	8.732996956	6.550654144	5.752491581	24.98897416	22.81960323	24.92702477	17.68639103	21.59491283	25.42922074
AHCY	13.96529497	36.94038951	24.06034014	15.68257859	40.36760599	5.311492307	39.45370703	30.89051444	20.06121634	26.12081447	20.36217338	17.40721378	24.05221827	18.07118713	21.52939434	14.50968202	27.93485454	30.85225144	24.34769062	54.43463714	36.29844389	27.87872352	32.93494999	46.19320941	47.86407508	26.80822719	34.70083084	28.00511539	23.17432472	12.06923116	36.31260467	8.957732806	24.56250442	51.48601412
AHCYL1	26.97873354	20.09328801	23.30243992	21.43974869	32.90554338	4.845550488	12.7165203	9.99809687	22.49517719	11.37275868	20.31510867	23.53735427	15.89739859	26.22242728	13.49019287	24.20997348	24.18688243	16.34014012	19.69306384	13.99296598	17.35030218	25.66960836	21.03017609	19.7000758	17.85625483	25.41155595	16.65741875	15.36308637	17.17706832	14.99142801	21.37708017	13.28981062	21.78061844	21.67749733
AHCYL2	4.375161358	4.349207586	10.74527126	6.775696444	7.30175354	0.443512751	2.280200888	0.892638069	5.966397649	1.66888062	6.365793134	9.451835933	10.27332348	5.219310933	2.649511056	15.67564607	5.837640912	3.806735439	4.123850158	6.783066628	13.07710775	5.827234105	4.858888779	2.980061001	2.243143023	5.096020943	2.230712078	6.042538545	10.59719312	6.441356211	6.809761014	5.319167607	6.608336748	5.505680397
AHCYP2	0	0.054240527	0	0	0	0	3.165509654	0	0	0.993998549	0	0	0.169999161	0.50004763	0.110710415	0	0	0.046486096	0.138126322	0	0.331866617	0	0.338484488	0.027388446	0.18837607	0	0	0.209715229	0.092864235	0.537243185	0.08492697	0.073361189	0.53736444	0.434090215
AHCYP4	0	0	0	0	0	0	0.521566863	0	0	0.280760046	0	0	0	0	0	0	0	0	0	0	0	0	0	0	0	0	0	0	0	0.044259578	0.041979111	0	0.221347836	0
AHDC1	6.551826228	4.847316035	5.184748043	10.62994367	3.925970511	0.58725061	7.781454032	2.610471794	9.520765449	6.087122595	4.245446232	4.639071066	5.230853055	5.347547219	2.478493252	6.281301375	8.066965672	4.745387998	9.728381395	13.73607063	12.98288451	8.938995102	6.835729635	9.457184072	12.10648903	8.165742435	9.805382578	8.147086504	5.271216363	15.73965395	5.854229545	3.74442399	10.52936225	10.27536703
AHI1	6.152389359	14.6371535	7.243827422	5.14165386	4.746258904	0.146116736	4.695839325	0.484048919	3.904233077	5.237924578	3.946403371	5.898349317	2.863719359	5.143367562	3.232286262	6.942419254	4.30789298	4.519377741	14.64567432	9.345998691	12.95394924	4.14121225	3.285690892	0.879387781	3.820834447	3.522702882	2.645695577	3.069238395	11.81578711	12.08822882	17.89881024	11.15840125	16.19706753	18.80271819
AHNAK	199.687864	46.89736532	70.98102156	75.93336623	172.1912588	2.289926461	15.83486643	32.13397886	75.89267803	22.70391754	88.6190345	54.88955562	59.377349	71.04051308	31.70902121	68.21954095	76.40268558	26.65493413	216.2565727	152.7750097	92.73233881	81.70738096	34.03056312	88.1316993	14.51845773	63.28933585	53.60219125	48.29847319	146.6140925	346.8115443	176.3262137	233.3087459	299.3253131	275.4642658
AHNAK2	11.68111767	3.437169383	3.936066631	3.522905756	16.19033411	0.097222645	0.358075338	7.452191758	2.354642569	0.599892577	6.404331532	8.288198593	0.685213177	1.889563871	0.912412826	1.011594164	1.305830901	0.970658218	10.30502126	4.974175345	2.226543715	3.318895858	0.443266961	30.94831649	0.212296102	1.837633233	12.22488687	7.174850586	1.025805719	7.309662296	3.959842719	2.912502924	11.7322136	3.934186312
AHR	49.75520503	22.8708385	16.26167037	23.2946947	23.82058554	1.461215048	7.557747364	3.729861865	18.0917627	2.18936777	19.55327301	16.95221419	65.53326026	14.21796963	11.613707	25.07870148	22.28741546	14.77003064	16.66650322	8.626894828	6.007328832	24.07340659	6.461930387	13.9939704	5.788750781	13.74284455	23.28839297	25.31474707	12.0886621	25.7803736	17.80553031	6.156568817	13.68184506	8.961023526
AHRR	0.447844119	0.027551192	0	0.120239627	0.00687243	0.014405316	0.125059207	0.051773087	0.091581902	0.168298791	0.027790494	0.111014556	0.086350186	0.010583191	0.004686231	0.209306576	0.097991678	0.173157379	1.03486802	0.260773786	0.442496027	0.015331056	0.114620952	0.027823636	0.03189488	0.021131721	0.036226819	0.053261878	0.558177188	0.3373222	0.240855012	0.167685449	0.652050711	0.771728502
AHSA1	26.82719957	41.66658641	24.83811167	20.45987927	19.29521935	8.629214296	28.66282373	42.24594994	28.91807568	25.98673276	21.98895868	27.10984135	19.49108431	21.65127361	17.1849002	27.21367761	21.88151094	22.04699303	13.03485167	12.54218121	14.59796593	18.95647849	30.40911737	40.29111678	52.34133775	16.44508414	32.88165083	22.81933607	11.4048495	5.32064535	9.961922107	12.8997987	11.97662235	11.34620903
AHSG	0	0	0	0	0	0	0.291483394	0	0	0.627623393	0	0	0	0	0	0	0	0.025682926	0.15262577	1.872029956	0.045837931	0.300157702	2.057088047	0.408556928	0.094613797	0	0.023642118	0.057932384	0.256531036	0.012367477	0	0.050663805	0.06185134	0.479657696
AHSP	0	0	0	0	0.563343611	0	1.708549101	0.141463971	0	8.211731786	0.303737241	0	0	0	0.128045853	0.150501582	0.563686162	0.537650579	0.159754643	0.237511403	0	0.104725841	0	0.063354056	0.237679286	0.288699925	0	0.121276601	0	0	0	0	0	0.091283934
AICDA	0.105850305	0	0.60137025	0.570791185	0	0.142027629	5.504497792	0.076567658	0.386975009	4.740924059	0.890491286	0.873022609	0.184461369	0.547804987	0.115508458	0.475179151	0.076274067	0	0.028822507	0.085702349	0	0.018894357	0.449468676	0	0.064322195	0.5416993	0.017858717	0	0.058133309	0.186842199	0.168354428	2.242638608	0.626062636	0.049407612
AIDA	30.6862084	33.86508309	12.20525032	17.84769033	9.207956923	1.084609328	3.857154564	2.667625409	19.58249453	2.617198448	12.45362164	10.37744262	23.02942325	19.55600378	8.145011256	16.89839014	23.89785579	7.432612716	15.9855433	5.86662146	12.67927307	12.10635177	11.93842757	11.38316104	3.687642041	12.19170504	14.36755302	12.74731128	11.85269768	11.99233764	15.4441863	14.91275927	12.86853661	11.83136417
AIF1	0	117.7329739	25.15164119	40.94535539	19.14647173	97.47195635	97.50398204	18.31803212	25.16554861	61.48501997	25.71876049	26.9745319	10.04540499	44.41792595	91.95428316	23.20036137	28.17856522	13.474046	11.43385011	4.027456297	8.325924825	19.34957646	47.96563452	5.720235767	50.85858621	24.79516045	10.68129023	26.01307049	13.38744204	6.522564532	12.11340801	13.04230864	7.915526995	17.22783943
AIF1L	0.026667325	0.31936298	1.585612269	1.606709615	2.823043577	0.960140545	8.956697755	0.262558625	1.465995155	6.862832029	7.76349867	1.639187347	1.593160663	2.353852247	1.50740827	0.678378992	0.8519118	2.982251069	1.745151395	5.566973264	0.488499644	2.243611319	4.310539471	15.03754379	1.739333334	0.967556086	0.750620512	2.656069699	5.786708894	2.163741267	1.73451998	0.88188484	6.459731043	5.460291748
AIFM1	8.206760459	15.28201409	12.31580099	9.494493403	12.68088285	1.204399451	15.39347959	8.176326544	11.16136254	16.86301229	9.720005161	12.97719639	10.52184767	12.08051395	6.921912501	9.837185807	10.58846774	8.838123347	8.459506049	8.922985882	12.1852568	8.233776236	14.02393933	15.37928343	16.21548833	11.13071818	13.31853252	9.730888142	15.19085854	8.203819357	11.70507383	13.51501283	12.73992044	10.93999016
AIFM1P1	0	0.24895842	0	0	0	0.360469363	2.0117579	0	0	1.604343123	0	0	0	0	0	0	0	0	0	0	0	0.03196954	0	0	0	0	0	0	0	0	0	0	0	0
AIFM2	2.889496874	5.602565794	4.275716988	3.975262834	3.678756284	2.218542099	7.372832611	2.740406434	3.566854125	5.787839653	3.332562425	3.201277442	3.649602249	4.27255886	2.921914111	3.72259141	5.112776196	6.696351583	2.290449133	3.405270602	8.695745534	2.96285414	4.720865352	4.278144591	9.399293879	5.080758851	2.800453753	6.875473978	2.16291383	3.116917213	2.972443965	2.864800878	2.437412542	3.102071617
AIFM3	0.017442468	0.711524035	0.739579565	0.025323153	0.205165133	0	0.838118646	1.597120635	0.136391396	1.435509847	0.189631916	0.30060386	0.523752276	0.248241568	0.379727908	0.203585365	0.197958106	0.262942092	0.315841524	0.358355939	0.319516091	0.152561177	0.762873423	0.355983874	0.37509702	0.114154334	0.216298458	0.441679455	0.525273539	0.193968563	0.567254297	0.150090936	0.361078525	0.417935404
AIG1	4.000969085	5.8311271	3.356504432	2.830436919	6.876487745	3.447183021	3.351778007	8.768297159	5.070479359	6.413122288	5.653597189	3.75799421	4.643328157	4.342480609	4.061007443	4.56933409	5.660754569	6.197888595	4.55924773	7.022417862	5.835661527	5.018797927	5.386003469	12.06166034	2.87904311	5.393928112	3.888360101	7.641655541	6.100389912	3.995537817	8.515284002	4.553673897	5.951114658	6.425487642
AIG1P1	0.159133059	0	0	0	0	1.494648869	0	0	0	0	0	0	0	0	0	0	0	0	2.42654349	8.568063397	14.21084247	0	0	0	0	0	0	0.460523308	6.525594899	9.438055954	7.646296492	8.538151946	5.113434138	4.506219063
AIM2	0	7.475959103	17.57920239	20.90019775	61.11880929	4.0464884	4.64295758	13.65278711	14.36699031	3.675455063	12.02294507	12.28378995	1.672067411	19.89985464	5.69533169	14.35660732	7.312698618	1.263385194	7.75370629	3.787177848	6.952432177	1.245085472	6.809819595	12.12235247	3.036316395	3.601951891	8.30710354	4.105052961	3.695617519	6.286556434	19.63275671	28.72004753	16.18356775	3.779309352
AIMP1	19.46128459	43.20173199	37.7047566	27.68900929	25.93931003	1.146586106	17.92964452	17.59428383	25.50545737	13.03513722	24.67153202	30.99060728	27.94361215	24.35534719	13.611759	33.78954966	28.68782314	26.45712586	16.496923	9.004379884	20.79027684	19.26788694	15.56595922	17.14987454	23.71424599	20.31042139	14.09970658	20.32640285	14.05659809	15.04001104	24.2838056	18.16835707	19.63514269	24.44840487
AIMP1P1	0	0	0	0	0	0	0	0	0	0	0	0	0	0	0	0	0	0	0.718640148	0	0	0	0	0	0	0	0	0	0.128840454	0.124229125	0.117828241	0.152672699	0.37277149	0
AIMP2	8.316130909	8.094764129	8.378328392	8.576051562	14.98592084	4.30260455	6.866067366	10.40283556	9.94685084	6.026106547	5.572372024	7.707058562	10.3886321	5.835702749	3.8760692	5.430175674	11.39708709	4.224974089	5.886150246	7.298629802	14.93444916	11.01547193	11.83975812	26.55844786	13.75970817	13.20593248	14.80033882	12.94175729	8.111726303	4.78150332	7.223182073	3.255951593	7.094691911	9.085234667
AIP	22.07253158	21.47627195	26.89295727	25.12321205	18.95090197	7.283679121	88.4090816	33.40085114	35.52580028	59.31954756	19.54206518	34.62442784	17.38345083	24.97189077	30.75926859	16.09118862	21.36894714	38.08316743	15.32865278	37.39921177	21.24249885	21.89153221	38.88068489	20.32089085	86.89211688	28.05726696	21.89579429	34.36964073	23.22455245	16.76837533	24.87479893	32.9868141	17.83705895	24.8061864
AIPL1	0	0	0	0	0	0	2.753768331	0.009975251	0.084025314	3.798538998	0	0.183338181	0.221830775	0	0.036116321	0	0	0.424615785	0.281625186	0	0.027065659	0.014769366	0.020076644	0	1.195533765	0.065144033	0	0.00855175	0.090883442	0.094933185	0	0.005983033	0.043825205	0.025747338
AIRE	0	0.015073255	2.632318182	0.131566176	0	0.141860645	0.498487697	0	0.157471126	1.657372527	0.036490023	0.121472105	0.009448436	0.069480752	0.061532082	0.30737326	0.084649322	16.92946512	170.3326675	0.428007937	0.19597724	0.100651428	0.085512425	0.015222309	0.504454553	0.11792386	0.083242694	0.269541004	0.864522753	0.174181024	0.194707516	0.203868205	0.95821185	0.444145708
AIRN	0	0	0	0	0	0.075860093	0.344968664	0	0	1.814766441	0	0	0	0.018577444	0	0.058012269	0	0	0.790263192	0.57982322	0.85072118	0	0	0	0.04071811	0	0	0	1.14541049	0.698575815	0.73199515	0.517838757	0.751970319	0.979350976
AJAP1	0	0.022736859	0.175437084	0.126792343	1.437733426	0.053496501	0.331734184	0.894045454	0.356299844	0.252978268	0.430018968	0.330470992	4.635543436	0.520756978	0.023204118	0.603425809	0.290488087	0.284987313	0.521105349	0.075322036	0.108682639	0.372445782	0.058045048	1.73360804	0.086143174	0.130793517	0.396875973	0.156589062	0.384407777	2.958157844	0.460577343	0.236405768	0.497439337	0.093050008
AJUBA	6.211911608	4.646596047	8.528427133	10.23661672	5.153980036	0	7.272712986	3.869426447	8.854046251	4.909074621	8.843356267	7.929084177	5.485238035	6.210869224	3.803298075	5.220056364	5.079845604	1.960828478	9.099842472	7.512375653	1.912160053	11.91588801	7.934975188	24.7311391	6.255429399	6.594178608	10.25324528	8.122124572	4.573318954	7.144971946	4.597902713	0.745697656	7.574990162	4.105670122
AK1	4.3094211	0.343706375	1.724981864	1.089752503	0.672689021	0	6.274838533	5.544623848	1.406155911	6.160245977	1.280092461	1.841497331	0.281738393	1.340585134	2.374441591	1.395426738	0.32665053	2.628460184	0.57228941	0.225221724	0.707720804	1.302024536	2.369864464	4.098510974	5.776429501	1.508730434	1.772981547	1.175569059	0.407390908	0.589214967	0.413967235	1.215809739	0.763969566	0.413567219
AK2	14.63601791	37.43562385	38.27482845	43.88854717	54.13935062	41.41615382	35.56845577	27.11867039	28.51438717	32.97459828	26.16987768	31.41096708	16.63183693	23.24791456	15.69412436	24.86356032	51.03542366	27.10836661	24.85586416	24.0415703	53.45750001	21.84359414	29.53229738	33.08707909	48.64968912	20.30737551	18.11590183	30.94279184	34.78152336	26.68704943	34.767859	26.78990004	31.46041881	28.80842534
AK2P2	0	0	0	0	0	0	0	0	0	0	0	0	0	0	0	0	0	0.074607315	0.44336844	1.153543038	1.065250869	0	0	0	0	0.08012314	0	0	1.639455015	0.143707025	0.54521018	0.470960722	1.078045944	1.393375999
AK3	32.17277862	33.21158459	24.24819522	21.93573081	15.25438492	0.962203131	8.016749111	5.33801656	24.47632281	5.929592059	17.39178576	17.32028246	12.6693553	18.68764884	15.04086061	21.24452529	15.77598257	14.8754471	12.74733716	5.880566188	9.683761284	23.23778343	11.18969464	30.10102009	45.01192189	12.24018129	10.78349008	16.5186413	14.85144175	10.27578956	15.75544013	11.97171808	15.23211826	14.42463308
AK3P2	0	0	0	0	0	0	0.31974845	0	0	0.430302402	0	0	0	0	0	0	0.369221006	0	0	0.466718212	0	0	0.186492831	0	0	0.151281452	0	0.158875174	0.140703387	0	0	0.055576659	0.067849045	0
AK3P3	0.070938834	0.106193802	0	0.772422907	0	0.083286157	0.413168931	0.239466119	0.504278428	1.11204657	3.084945717	1.344817465	1.730714354	1.04019697	0.216752318	0.063691181	2.564390022	1.092143225	3.245136475	4.322063686	1.624347147	0.221596094	0.240980194	0.697085446	0.201168311	0.63531375	0.083779975	0.102646761	3.272625153	2.848710413	3.034476466	4.308865042	3.682241265	6.876264771
AK3P5	0.907579683	0	0	0	0	0	1.057202967	0	0	0	0	0	0	0.078282986	0.138654662	0.325941768	0	0.116439162	15.30966601	6.686929916	19.4308224	0.170103823	0.077076517	0	0	0	0	0	10.9325718	17.38190459	18.87947825	11.71446739	12.61874587	16.4580184
AK4	9.448026661	3.349771244	1.105121582	1.150581918	17.54706069	0.306503608	0.97747329	3.43588693	1.347670457	2.19239585	4.696624273	2.147823109	5.902636492	0.391383941	0.55552435	0.195326347	3.448839919	2.659546981	3.198887499	3.152965447	0.846855464	1.165002428	6.133960353	13.5926638	0.346660058	0.40251886	2.345441294	0.701541445	2.190483244	1.102123649	0.692034894	0.314626373	3.226455793	2.416819847
AK4P2	0	0	0	0	0	0	0	0	0	0.551043972	0	0	0	0	0	0	0	0.090196903	0.871020462	0	0	0	0	0.106283521	0	0.193730576	0	0	0	0	0.205979592	0.427027819	0	0.153139018
AK4P3	1.654603229	0.421600506	0	1.124419913	0.985921491	2.479910679	13.73771255	0.237676388	0.450458578	17.65976496	0.063789361	1.395437717	0.3964106	0.364384483	0.161349259	0.442506145	0.23676504	0.13549759	1.409136242	0	0.886713868	0.131963952	0.059794787	0.319327172	0.033277468	0.097010079	0.124730725	0	0.180453671	0.217493816	0.041257497	1.033526473	0.217542903	0
AK4P4	0.072915458	0.109152763	0	0	0	0	0	0	0.362830671	0	0	0	0	0	0.111395928	0.065465858	0	0.093547872	0.069490797	0.929824054	0	0.409987077	0	0	0	0	0	0	1.495027933	0.180189923	0.384537753	2.029924553	0.675864717	0.476485178
AK4P6	0	0	0	0	0	0	1.298978078	0	0	1.398482807	0	0	0	0	0	0	0	0	0.170041873	0	0.408547919	0	0	0	0	0	0	0	0	0	0.104550248	0.09031207	0.110254699	0
AK5	8.734447703	0.229301258	0.055741132	0.642439132	0.175405394	0	0.475810094	0	0.038715523	0.640322812	0.08634935	0	0.01277635	0.293603627	0.171609943	0.073347497	0.148803696	0.873419932	3.101304247	0.24115011	0.475448452	1.416318995	1.491646155	0.123503326	0.02574086	0.136009	0.325626693	0.265970681	0.174481147	0.458443894	0.394930665	0.809793445	0.387030803	0.289169138
AK6	2.766942629	4.386658691	3.720645045	3.574248262	2.782323347	0.997584791	1.522724348	2.647640202	4.088713753	1.195372908	4.757028151	3.548255247	2.780374813	4.153089846	2.895778887	3.462302112	3.809704996	4.598081257	0.39450973	0.524788147	0.374155818	2.123386664	3.311972933	2.700840273	5.941505755	2.566571707	1.814018588	2.900317003	0.390871665	0.444182328	0.957490705	1.367463429	0.767397182	1.423725371
AK7	0	0.042299151	7.970815459	0.03418575	0.232126255	0.23222199	2.441174878	0.071538169	9.701748244	3.395955851	0.102399718	4.260996603	0.167925586	0	0.129505284	0.262151425	0.055427449	1.595083806	1.166934032	0.013345472	0.150969117	0.023537662	0.095987312	0.854348643	0.271549732	0.032443383	0.122361315	0.156730788	0.084489556	0.075646619	0.375302149	0.066745333	1.100033683	0.230810907
AK8	0.413944069	0.16782587	4.145827229	2.065828236	0.376765692	0	17.32858635	0.145556118	2.537973687	11.49101215	1.031327514	2.140176204	0.226582551	2.36543036	0.711449205	1.409181964	0.43499399	0.508947007	1.80813475	3.103650477	0.315947713	0.754286816	0.688439206	0.352008221	6.741556956	1.283261122	0.183328133	0.411789791	0.442048721	3.079492625	1.414931217	0.611119392	2.707154552	4.658656015
AK9	0.806980164	0.415478782	3.036343321	0.921012454	0.749850997	0.098577555	1.100310842	0.161398931	2.927951017	1.352780755	1.20021028	1.885151315	1.221206097	0.490861767	0.281490384	0.494190082	0.847036426	0.990442028	2.711778896	0.495697448	1.313761935	0.431307019	0.697215027	0.222134454	0.87524883	0.347057449	0.212096581	0.357728741	0.8129529	1.440912682	2.757939867	2.521654669	2.801766463	3.322561631
AKAIN1	0	0	0	0	0	0	1.350498727	0	0	0.259633939	0	0	0	0	0	0	0	0.084995675	0.252551643	0	0	0	0.056262605	0.050077327	0	0.091279526	0	0	0	0.081858432	0	0	0	0.144308216
AKAP1	3.594479505	6.660764806	14.65930485	10.65866355	9.524165956	0.143402133	14.53277137	5.661938878	12.64568525	6.975059277	9.666906057	12.02109074	15.50553566	10.40743232	2.945647542	8.663416291	17.41943195	12.13899292	10.875625	28.75326511	15.90181401	9.287876666	17.58963488	12.64210892	7.884078849	14.7854573	13.88429242	15.30670635	15.17149446	11.48072467	18.09240196	8.302220178	15.82325445	21.56015268
AKAP10	9.696612784	11.55576072	12.21706618	11.94060445	9.153597734	3.650297567	4.074418366	1.320126136	10.03555679	4.683532768	9.128312803	8.84954853	7.676612295	11.75790109	4.876122383	12.01209375	8.404975769	3.421733383	10.12085863	7.502822581	17.68688886	7.818319761	6.427828546	7.395671319	6.181001476	9.236968378	6.001328273	9.11718359	11.81586292	11.39896393	11.50052724	13.9178948	11.96590971	18.07935929
AKAP11	15.04031993	7.221863673	18.08952487	13.28754277	9.649038713	0.602078314	3.360162969	0.540971344	13.91344851	1.377054442	7.399308645	9.500780452	5.957168193	9.170165293	3.645240849	9.195722496	6.406887036	4.663370833	19.22803335	13.22703879	12.87321313	6.116981479	5.008404086	5.398174341	3.909424921	7.154019054	3.468457181	5.486262448	11.43344088	19.95977579	23.60297724	26.41169213	24.35677451	21.37134492
AKAP12	269.8650549	1.29473583	3.227229972	1.772021745	2.097742258	0	1.20835723	1.250615301	2.103050464	0.908109875	6.712989169	5.219320067	0.657358615	4.280881956	3.745864908	6.609018431	2.541472666	10.84746488	22.25807465	1.435448166	1.708974499	10.29860814	1.848884078	0.98574592	0.114611393	4.703579363	1.311035362	5.992334972	1.277533952	2.337109268	4.003935992	6.508172331	2.99697019	2.36817113
AKAP13	6.92731003	6.114228601	11.4172325	11.15979959	10.64306917	3.626808226	2.022408945	1.068269222	11.41232809	3.358841251	10.89603436	9.192576101	8.048806447	15.62248163	5.125679298	12.01371454	7.394538196	4.036244701	22.224171	15.76699776	20.6698655	9.69178273	9.762003087	4.849159464	2.048425093	9.014919928	6.259735676	5.479818616	27.60925143	29.14659075	23.14668247	28.80602345	24.31057392	20.76600568
AKAP14	0	0	10.35995556	0	0	0	0.234482197	0	10.78931712	3.944438687	0	4.544584396	0	0	0.061505786	0	0	1.807792631	1.074315836	0.057043337	0.092185171	0.050304207	0.205142114	0	0.437641374	0	0	0	0	0.198978957	0.802088054	0.142646757	1.691702865	0.394627468
AKAP17A	0.020228448	0.0821927	0.260270049	0.239138341	0.139200017	0.827833741	0	0.009754939	0.16433908	0.045300547	0.193739638	0.278893991	0.178968442	0.244271733	0.083881817	0.207562918	0.359548775	0.140884243	0.033048629	0.106457565	0.013233945	0.119156162	0.25032372	0.117955147	0.240381733	0.322507926	0.276443078	0.263430633	0.03703175	0.110689675	0.050799875	0.114092402	0.046428727	0.088125398
AKAP17BP	0	0	0	0	0	0.101695491	0	0	0	0.203677525	0	0	0	0	0.07939879	0.093323158	0.160201722	0.088903163	0.198121609	0	0.119003292	0.021646165	0	0.026189761	0	0	0.081838769	0	0.221999826	0.406703036	0.152268842	0.096456878	0.085641016	0.33962055
AKAP3	0.237571601	0.66321909	0.916266021	0.307621424	0.640160867	0	0.523557576	0.151722808	0.483821332	1.308504088	0.50028041	0.199182839	0.337402916	0.520598933	0.039237606	0.599544469	0.475014702	0.247131646	0.428349757	0.382103269	0.764523695	0.104297573	0.850657456	0.12618995	0.230637896	0.362716666	0.090997661	2.452776266	0.559514612	0.476019725	0.466542654	0.962015598	0.626900763	1.713315821
AKAP4	0	0	0	0	0	0	0	0	0	0.242734688	0	0	0	0	0	0	0	0	0.029514171	0.04387949	0.035455835	0	0	0.011704464	0	0.128007383	0.027430919	0.044810946	0.079371141	0.019132592	0.12702752	0.031350936	0.057410731	0.067457687
AKAP5	0.222599865	0.962133943	1.268853837	1.902622672	1.359201447	0	1.022582103	0.042333734	1.586839083	1.597308638	0.999842187	1.512903373	1.317991368	1.725320753	0.392762587	1.925386448	1.064828073	0.345922894	2.300726306	0.417573629	1.959855271	1.116476169	1.395195766	0.236987352	0.975027169	0.647960693	0.196245	0.340242859	1.936525882	1.615412732	4.29157055	4.33555645	4.006507808	1.980491953
AKAP6	0.125224212	0.082124354	1.516343184	0.13332131	0.315295177	0	0.368144648	0.028181044	0.929171563	0.364562968	0.19881039	0.522058699	1.627164345	0.191335067	0.098388079	0.192737746	0.405053093	0.41159074	0.970654259	0.165601302	0.745515131	0.338269558	0.119513876	0.616614495	0.373148134	0.24647968	0.233810106	0.08800967	0.522678739	0.747115706	0.598204455	0.749752991	0.962478632	0.702707865
AKAP7	1.152392796	2.230601541	2.645717538	2.894775261	0.546398857	0.201372811	0.686796966	0.199028281	3.360601421	1.26035319	1.728758459	1.524167268	5.844349867	1.941752999	2.735005808	1.077966722	5.010700457	3.809659366	2.727790526	2.61251733	1.816429709	2.377543531	3.159067166	0.526700883	3.273021544	1.890570576	0.563388871	3.288434071	1.222620847	2.62263685	4.956167135	3.803712559	3.914970214	1.926435866
AKAP8	7.033710854	9.741452132	20.9944973	16.23670349	13.70750333	5.007560793	12.54856364	5.348299632	13.96729167	9.281550698	15.22832899	18.59386016	14.01305936	16.51257143	9.422368574	12.78769479	15.67919434	10.62060136	11.78703668	18.20765957	14.42356744	11.06973592	9.283683437	10.66657562	11.62880207	17.1766778	10.38528457	13.13649168	14.33170109	15.91866397	14.14757597	16.62751167	16.34233334	16.95125229
AKAP8L	4.941173883	7.251107606	14.03156637	13.12925368	9.341366489	1.295205465	9.772937368	6.290121267	13.10762651	9.191838581	9.08766762	13.64417907	15.95402482	12.48212279	6.408718902	7.940476481	13.45164194	9.401975357	13.76505865	20.29411301	15.48542148	13.17626688	12.65191074	11.57634845	14.80085653	17.64593486	7.746143798	18.25669925	16.22793827	16.47759001	16.51947413	17.55918334	16.8765854	20.58726688
AKAP9	8.085951852	4.547893913	12.39435945	8.496510587	9.492757477	0.516273552	3.630804226	0.628687328	11.10068298	2.960083543	7.382015905	7.328761728	10.95407007	7.13515244	2.618049003	7.524583196	7.397893341	3.56916724	18.53574077	7.659971011	17.66811579	4.60892618	8.13234709	1.943511797	2.00987138	5.331686743	2.645551693	2.999900924	14.96944952	25.16784688	25.06849688	24.94481872	21.62343488	25.13805145
AKIP1	8.355731002	11.32801608	5.809048206	6.823651129	5.139000034	0	4.532642808	19.54730698	6.260068556	6.340599441	7.737177987	5.594228034	11.97237572	8.231762336	7.978370107	11.03242029	9.038891421	9.196162515	3.591284366	1.973203433	3.610853083	9.800790602	7.704870216	11.23878924	14.01577524	11.03295632	9.626391976	8.83083477	3.779170611	2.087656942	3.708170002	1.87629216	2.771515506	3.334602107
AKIRIN1	21.18879036	33.27550443	35.90997134	33.16967887	42.44807466	38.6569309	6.756012942	10.87688138	40.53272628	8.485795713	30.01735093	28.71293003	30.73505451	26.20643633	16.59242553	36.93707442	63.29186889	17.31823319	17.34389887	27.97704097	16.5070649	35.03226481	27.21818979	30.48700742	19.89910059	21.14391482	31.03178485	31.92782388	35.41105382	19.56677835	25.47654193	18.41456854	18.59422768	27.73766072
AKIRIN1P1	0.086587106	0.129618906	0	0	0	0	0	0	0	0.67867548	0	0	0	0	0	0	0	0	0.082520321	20.48841476	0	0	0	0	0	0	0	0	0.99863194	0.3209633	11.92334075	0.788902497	0.16051787	0.377217433
AKIRIN1P2	0	0	0	0	0	0	6.497625078	0.069739256	0	11.65893035	0	0	0	0	0	0	0	0	0.39378118	0.46835582	0.567666582	0	0	0	0.039057239	0	0	0	0	0.459484303	0	0	0	0.180005512
AKIRIN2	15.79930966	15.92620167	31.94417787	36.79252396	20.47045266	115.6390165	16.12578288	13.38302948	33.83584642	19.02328389	25.9167334	26.01028283	30.86688124	33.67785764	20.19537406	33.59580779	29.09998089	24.72902188	27.93620405	20.13238856	45.2415215	22.14089737	40.92323483	32.91545897	33.43291871	32.19014268	29.31771046	27.29366602	41.30809297	29.69753474	30.73557616	25.2140096	23.47217191	24.27778191
AKNA	2.963678725	5.291278244	26.24095338	22.91009791	9.113809531	11.35149228	6.961473608	1.04243774	26.1088075	9.020154743	16.65781446	13.81811449	7.233904508	21.43928858	8.559927502	13.61560168	9.450556629	3.816543142	17.83615903	12.48437098	34.41421757	12.63617395	17.24859894	1.981599662	13.41511721	13.8878471	6.688077715	8.23277183	26.55666589	30.9069401	28.49692007	52.42131366	34.68102579	12.43461809
AKNAD1	0.071876987	0.043039279	0	0	0	0	1.814076404	0.153667577	0.013625265	1.727688221	0.173652421	0	0	0	0.073206276	0.01720893	0.346440483	0.006147703	0.219203522	0.135789836	0.120694116	0.023949511	0.016277808	0.036220732	0.009059054	0.217872993	0.039614377	0	0.184216947	0.076970243	0.123545847	0.07276415	0.106598236	0.02609439
AKR1A1	16.88839745	48.69916432	35.748048	42.83659614	44.74418149	3.242636171	55.86213394	24.08518157	29.10680222	33.59584971	35.71525642	45.24487567	12.60423132	47.63250079	61.95491025	30.54270707	44.61067554	36.67352327	17.37532647	28.14186701	24.17357483	44.52381718	65.3424629	19.22281025	64.52666407	62.07168631	28.11796622	30.38804584	20.44292622	19.50612205	23.45355841	30.54972889	25.92698767	41.14316946
AKR1B1	19.61997576	32.18345349	12.10308371	11.3414757	6.523729369	1.254116578	21.02555729	26.14250317	17.88562604	18.86346973	13.6536944	11.71093504	26.56817494	19.99251221	22.89603297	13.28813828	21.67123023	16.3463404	5.286350962	8.935230911	11.94969175	13.50791668	53.22765255	16.18761919	18.60085016	20.8441661	11.9771486	18.30567566	7.388542421	7.505747231	7.850523843	11.19810451	8.811700122	14.00981423
AKR1B10	4.307907107	0.121294756	4.675588786	12.07719829	65.38328317	0	12.82055611	69.90680598	5.77907705	6.033362753	88.38440235	18.33954159	0.228095205	1.28130037	0.123787448	1.285217922	0	2.408267657	3.191795165	3.36765022	0.401988663	0.961808369	0.04587467	31.21560433	3.599805418	0.148852622	11.03666661	17.52787622	2.69966555	9.077273999	1.313592332	0.054684373	12.15027011	0.338284441
AKR1B10P1	0	0	0.029244229	0	0.336092473	0	0.291235849	0.253193477	0.071091481	0.391931487	0.181210541	0.043088149	0	0	0	0.044894845	0	0	0.381240379	0.070850005	0	0	0	0.113391655	0	0.034447847	0.059055099	0.180884951	0	0.154462168	0.351608476	0.30372467	0.123597624	0
AKR1B10P2	0	0	0	0	0	0	0	0	0	0	0	0	0	0	0	0	0.128151951	0	0	1.151943117	3.78138203	0	0	0	0	0	0	0	0	0	1.310092424	0	0	0.498073504
AKR1B15	0.169997181	0.095430701	0	0.308504548	8.03796736	0	0.330038099	1.004245284	0.110774425	0.721743307	1.283461125	0.390631326	0.079759005	0.048876836	0.108213187	0.24166254	0.071456757	0.03635003	0.216017105	0.822968084	0.064876181	0.070804118	0	4.604553765	0.167388169	0.097593599	1.59779121	0.122990886	0.145231285	0.236306213	0.174323781	0.057365141	0.367670406	0.146575917
AKR1B1P1	0	0	0	0	0	0	0	0	0	0.77238381	0	0	0	0	0	0	0	0	0.18782868	0.837749427	0.112820764	0	0	0.037243703	0	0	0	0	0.568259179	0.213080238	0.259844549	0.199517879	0.274022138	0.214650924
AKR1B1P3	0	0	0	0	0	0	0.699857576	0	0	0.62789024	0	0	0	0	0.122383962	0	0.134690316	0.102775383	0.305381324	2.270091985	0	0	0	0	0.075723219	0	0.094608679	0	1.334528549	2.573528863	2.206223594	0.081096553	4.900708856	1.657703821
AKR1B1P4	0	0	0	0	0.114460994	0	0	0	0	1.60173302	0	0	0	0	0	0	0	0	0	0.434321286	0.175471774	0	0	0	0	0	0.060336121	0	0.130936557	0.473438273	0.119745186	0.051718843	0	0.36167051
AKR1C1	43.85209653	0.510844892	6.747939837	1.458987755	0.445490285	0.07571296	1.674547986	9.002450769	18.28731631	7.876816797	5.014869925	14.6055699	1.190091106	1.001236269	0.821012773	0.424598187	0.917123495	1.151412606	3.134435299	10.62216572	2.147288707	1.265754869	0.209940075	1.47457018	1.005818604	2.136175227	3.858868369	13.16881242	0.296127253	7.284298405	2.157086913	2.540649065	4.267290817	3.444492237
AKR1C2	21.71815285	0.491111409	9.094570466	6.255322435	2.396993205	0.136949718	2.547693886	22.14904085	9.447684838	10.6571273	4.715989607	25.18517972	0.704624291	1.326836643	0.696116793	0.569464815	0.704825814	2.141914695	4.766330821	8.418770167	16.01740538	1.407404435	0.018574236	6.717608768	0.847640628	1.165202011	13.77186665	45.07611546	0.158822132	3.999597153	2.242789712	1.357993849	4.856462658	2.389997343
AKR1C3	46.01726379	4.877697848	7.203101376	1.840907174	2.78270032	0.244051227	0.060534901	15.03394928	7.573078071	5.376691181	4.143211885	9.744234642	0.585169223	1.273014017	3.120142922	2.33290735	0.690273009	5.900513428	3.962140739	0.500702548	6.52090076	0.850631716	0.458989637	5.9472572	0.658250649	2.620620692	12.75363407	20.33293729	0.186466138	4.937867867	1.607840702	1.18896279	2.697493601	1.109345531
AKR1C4	0.098439677	0.331564348	0.259072699	0.178644657	0	0	1.07501634	0.207687439	0.279908778	0.482235451	0	0	0.023092885	0	0	0	0	0.142081329	0.656713442	0.453306769	0.845271556	0.030750221	0.480701348	0.037204785	0.011631466	0.305171206	0.058129471	0	0.031536966	0.167245244	0.49030461	0.336334607	0.441018795	0.549468236
AKR1C5P	0	0.463137502	0	0	0	0	0	0	0	0.303119426	0	0.266594655	0	0	0	0.069443259	0	0	0.589701866	0	0.885522582	0	0.197057695	0	0	0.053283861	0	0	0	0.047784356	0.317255924	0.07830012	0.334565982	0.673912261
AKR1C6P	0.239589957	0.143464262	0	0	0	0	0.837266032	0	3.167874007	0.93896099	0	0.247745898	0.089928346	0	0.292825105	0	0.201418886	0.030738517	1.918030816	5.567383273	0.32916577	0	0	0.289765857	2.10623017	0.03301106	0.141479917	0.277344657	0.982490382	0.621682729	3.116724779	1.067207537	0.532991179	2.896477297
AKR1C7P	0	0.196962806	0	0	0	0	0	0	0.037412388	0.206256682	0	0.136052635	0.148155694	0	0	0	0	0	0.100315206	0	0	0.032880404	0.044695768	0.0795642	0	0.03625684	0	0.038076787	0	0.032514718	0.370072832	0.079918614	0.260176451	0.085980286
AKR1D1	0.007614514	0	0	0	0.10235988	0	2.572253776	0	0.010825764	1.253344436	0.179365041	0.065614349	0.028580525	0.604244428	0.093064041	0.02734623	0.051211061	0	0.203192617	0.086311936	0.55793935	0.01902875	0.310399319	0.023022942	0.028790981	0.031474172	0.125900202	0.110180164	0.097578003	0.225805412	0.089237845	0.439384427	0.065874776	0
AKR1D1P1	0	0	0	0	0	1.654333577	0	0	0	0.394443869	0	0	0	0	0	0	0.042306574	0	0.28776317	0	0.345694393	0.03144013	0	0	0	0	0	0	0.128978104	0.062180924	0.176931188	0.305671623	0.37316975	0.493284335
AKR1E2	1.09134861	0.67099369	1.618462987	0.650748456	0.08732564	0	1.248566764	1.809123434	0.789653701	0.611004487	0.141249756	0.403035527	1.536111578	1.428818346	0.491257426	0.577410495	0.294903249	0.425048708	3.26885627	0.331356414	0.401617648	1.095786727	0.165505636	2.312776919	0.405277436	1.10090586	1.208345026	0.563983861	1.598325271	0.710359818	1.119124538	1.42048145	1.168143288	1.008202158
AKR7A2	20.53665294	16.60868682	23.78940028	17.39387094	13.46568362	2.018321465	22.79783108	34.41696884	15.5481979	14.09632979	10.8065481	10.55178201	6.675879475	8.645896514	13.17211504	14.88850206	9.871945584	24.37975193	15.40058077	14.91454258	9.962054471	18.30779403	21.40515705	20.61130492	33.01268746	15.3048243	24.72266621	16.36008405	6.778411321	7.009651046	8.787151866	9.196922836	12.86209896	15.62667164
AKR7A3	0.440733432	0.10308872	0.563849256	0.739839609	1.049158842	0	3.048268555	1.022842419	0.920322876	0.431812235	0.449211394	0.878242304	0.387717386	0.285114876	1.094155561	0.717214847	0.787347601	3.374999326	1.785141351	0.975741292	0.662277679	0.430233353	0.865555761	0.458075762	1.327946137	0.398507194	0.650642145	1.833475252	0.388291977	1.055112103	0.823195634	1.199090786	2.144744035	3.495107021
AKR7L	0.102102714	0.114634061	0.218951373	0.790580054	0.3145403	0.259727639	13.87578894	0.071805231	0.326615017	9.803526153	0.030834597	0.395919067	0.159681293	0.146780599	0.376967362	0.366684489	0.529321263	2.969198632	0.713586128	0.409895944	0.350689976	0.584731891	1.315118067	0.064315354	1.15012846	0.175848292	0.532583974	0.233921883	0.261683899	0.388990204	0.84758221	0.33592958	1.640436963	1.946049473
AKT1	7.446149776	9.918017824	9.988085793	10.93599148	7.419552977	3.319507745	2.322659386	2.592635871	7.691560712	1.356134914	7.489740769	9.814532228	5.357669323	8.43371184	5.525106302	8.858289564	7.588439369	6.610587757	8.626707764	8.418823843	8.034653728	10.67495211	11.0059424	10.59983404	4.350007903	9.523900654	14.49806387	11.40333606	8.398297986	7.153937055	6.91886226	8.059247851	8.016095433	7.243439858
AKT1S1	11.59726897	10.93886864	8.907383316	14.6199088	6.783215475	0.674767399	17.50217295	14.11426748	10.10300779	18.53398027	6.598012569	10.0464409	8.836874656	8.484118205	7.933731788	11.88304034	11.66502186	10.57585024	8.615138763	13.36675428	15.31274915	15.19871874	17.72475063	15.74513395	22.34023711	20.17582216	23.24296294	29.32659304	14.76164183	11.4738925	10.84902448	3.894076383	7.701724079	10.60548423
AKT2	9.07448994	11.13851853	11.66601405	11.77580428	7.984291914	1.173351553	4.589129282	3.820468111	10.07751889	5.107648015	8.645713406	8.989789863	8.346071232	9.768763864	5.877555907	8.601643373	10.96444569	7.220881506	9.426076441	16.8150175	8.665835307	9.751253966	14.07212137	9.704636302	8.579292148	11.88785449	7.646105442	18.94672833	8.852521779	9.853776111	9.615924715	10.74215674	10.22964141	13.40289793
AKT3	2.416068114	2.504223577	1.697949253	0.815569894	0.470582669	0	0.043431795	0.07132173	2.615116078	0.253276675	1.38271771	0.591164855	6.516843841	1.475074538	0.721516423	3.664471281	2.695654313	0.704773374	6.225524613	0.972054586	6.790131086	1.708219392	0.502408733	0.214193545	0.213815198	1.315118804	0.469698393	0.463974195	2.548253417	1.526441609	4.832770372	2.815792144	2.749443823	3.408373495
AKTIP	6.465170566	4.791663598	7.890544954	4.305295024	4.757304314	5.645014671	2.399588569	2.4300149	6.140680429	3.690575159	5.791735523	4.806391062	3.670570128	4.29563215	5.989897392	7.186696441	3.669107131	7.028318855	4.92748792	2.848219217	7.702565489	3.015206342	3.50658146	4.346244158	2.503582555	4.659756637	3.352551847	3.662054432	3.179377215	5.840273379	5.45445998	7.704546678	6.350772384	6.262302481
ALAD	12.02398283	12.50917384	12.16250051	10.80054836	15.13212011	2.252921463	4.652234068	2.823999004	9.051387925	4.223232848	10.06285809	11.25708369	6.040548166	10.95014495	6.000424496	12.35713729	6.055469016	7.179550403	8.459301675	4.085072211	5.075734407	11.00817177	13.36634874	9.203133424	9.565378919	8.654601495	7.608223791	8.131568085	3.718855732	6.126150006	4.159853563	8.813501115	8.539993092	3.788677118
ALAS1	13.21532288	21.06204994	15.69674763	24.37704966	18.77830547	209.6504362	15.74017221	18.99789727	20.4522286	6.842419035	12.06547086	17.94176246	10.45736166	18.56816254	8.044622113	14.67509113	14.31870655	10.04418629	15.02859043	14.15871409	18.18167118	19.84298655	46.1387749	38.39890358	11.87749745	28.43202465	14.83975932	18.03377313	38.27354043	13.1618578	14.99784846	19.61167917	18.55930909	16.16323152
ALAS2	0	0.033042495	0.245273294	0	0	3.964951849	1.092748568	0.074510545	0.047072288	1.038049094	0.599930868	0	0.269258278	0.380776663	1.213975494	0.178359185	0	1.57168315	0.294505513	0.344024249	0.833943174	0.44128152	0.05623624	0.250269304	0.05216173	0.152061254	0.247649523	1.533063533	1.980001264	3.845543417	0.62083446	1.094917471	0.954782958	1.887147757
ALB	0.111586344	0.020880274	0	0	0.015625264	0	0.771770688	0.03531363	0.188391372	1.749242339	0.164280744	0.180288879	0.183238658	0.024062108	0.021309378	0.150278748	0.140712892	0.143161208	0.132931758	1.146272091	0.127754398	1.298420562	5.792515919	0.843470055	0.395545628	0.201790732	0.016473172	0.111005618	0.107246229	0.077555834	0.098079711	0.176505675	0.077573339	0.235467678
ALCAM	66.69863014	22.17824795	31.54270557	12.2548443	15.85421086	2.033671841	7.623855956	4.861639221	30.70890555	11.46837719	6.402154028	29.46790037	42.95610512	11.66969351	5.693590351	8.264966577	38.09861647	12.2227546	23.20527978	17.53349609	4.296838285	19.72521938	21.16315655	6.23917878	8.220953145	10.6674602	4.688130874	15.78852746	14.22650589	10.81901309	26.35173046	7.764800082	16.50180648	27.87678339
ALDH16A1	1.922483645	5.193913022	9.321130305	12.62246279	4.722052189	0.095286682	24.0782359	7.56842908	10.22624085	28.02989663	5.239025841	8.890598714	7.463413537	6.956698594	8.45469423	5.510665817	8.204650589	9.260675147	4.92128942	12.96577974	5.865561977	7.143078274	12.75985715	11.72518069	26.2327868	13.52369188	12.92799176	26.83433509	6.409292297	6.418067772	5.112446313	5.807826665	6.062179957	6.375405211
ALDH18A1	26.39715751	18.46136673	27.75288197	17.45946508	21.5423584	0.969180174	18.50329771	14.75635247	27.91822494	17.69530078	17.30346544	19.83107452	22.93318479	20.40074163	13.2993605	26.9512126	32.59605788	15.87020019	26.20035527	21.6738931	25.9617774	27.88858046	18.74795194	14.90001275	17.87039821	48.71788996	25.87987008	22.96649057	17.61486095	19.63484038	21.35690051	23.62713401	21.33964178	32.77524682
ALDH1A1	6.538922072	41.44383661	84.03658169	16.44220592	4.982166865	0.232932291	3.996238348	0.404629659	75.58307038	8.94165069	12.53739698	77.85857595	3.878534745	11.70807378	9.269908543	60.8164266	24.25418491	32.87802173	17.67910257	2.014636916	9.502288271	22.98252509	71.24386157	8.923115305	5.001081399	56.64205373	1.864744041	44.24612249	8.305302598	10.57184839	8.215469655	5.489858051	15.45779391	12.66783261
ALDH1A2	0.600947856	0.14720811	0.012780359	0.063451797	0.654838489	4.380801619	0.509105395	0.401109916	0.038835639	1.198977605	0.094041587	0.08944464	0.112780701	0.108381351	1.819492667	0.14715012	0.018371122	5.691338805	5.706401741	0.216740863	0.156368375	0.252571229	0.579951174	0.342752646	0.172998837	0.048926969	0.093555277	1.308287857	0.371047657	0.111380445	0.185673091	0.212927832	0.199179679	0.517656769
ALDH1A3	0.114249376	0.580275905	4.071118902	1.368414359	5.777622922	0.737743352	0.998133675	4.414523891	4.205814887	3.869814171	5.522918671	6.455428836	0.482430053	0.95729839	0.629603147	0.681402951	0.514539409	12.6423336	3.7020343	0.289070965	1.700442689	0.367084757	0.30494098	2.270033356	0.262276264	1.517925383	2.727522983	3.979393712	1.26537978	4.396359397	2.548765497	0.648519524	6.57585613	0.275528187
ALDH1B1	2.40369099	21.86898953	4.261000021	4.649324873	1.797908307	0.140226962	16.56499663	3.931039383	5.094251049	12.93075767	3.368017598	5.634864615	4.511039553	6.413051414	6.169780879	9.249049656	6.991003728	8.063974791	11.0698068	8.123115839	5.401379012	11.98571484	15.07550706	2.776172744	20.61145222	4.885479864	4.557949294	6.416089547	3.826418562	1.955417615	7.72485494	2.818767096	3.828686148	8.683055102
ALDH1L1	0	0.005142407	1.474641097	0.643355275	0.0038482	0.096794647	0.580220313	0.040586294	1.716694399	3.325272276	0.429489598	1.107081355	1.079851732	0.053334281	0.036736609	0.006168457	0.378315551	0.244601214	0.477982349	2.005336216	0.114054947	0.027899905	0.070016416	0.610207864	0.094168052	0.037864494	0.028399163	0.027338534	0.066031672	0.44355605	0.400572623	0.166924527	0.745087617	0.044896357
ALDH1L1-AS2	0	0	0.050658447	0.05030171	0	0	0.050449461	0	0.098518831	0.543140068	0	0	0	0	0.026466263	0	0	0.044451582	0.297182414	0.049092096	0	0	0	0	0	0.023868975	0	0	0	0	0.030453768	0	0	0.018867808
ALDH1L2	31.70217867	1.877409555	2.610055167	3.488793444	6.149994452	0.06500765	1.725333619	0.593443603	1.212307393	1.757679344	5.432833462	3.335104774	1.01316063	10.16796333	3.705096401	6.651614396	2.955840495	1.140157985	10.46947834	2.840029973	4.735448333	5.832319597	2.379378437	1.757857232	0.28786751	3.894594901	3.580271788	1.84674881	4.392138826	9.448225875	5.827186156	12.34860176	7.075793265	4.004260381
ALDH2	2.922154474	4.0624592	8.510991272	15.50978577	1.832170771	0.49498711	23.42650834	9.594313545	19.71496229	21.08083343	4.969978735	6.505938109	20.74934208	9.693245813	6.300356576	7.953482144	9.349752766	6.425554999	4.853960736	11.84441512	14.16450765	12.31917435	9.910136928	2.923124876	66.55883988	12.45580974	3.296586867	22.15467715	10.00440162	11.65523849	10.82469379	2.038376876	4.722440147	3.449133391
ALDH3A1	0.06612267	0.04499278	24.67935259	20.71802001	0.895603231	0.254067419	1.785547814	0.131895836	33.8686675	19.41171235	14.73695419	8.536336355	0.169218154	7.652911176	0.652027264	1.781012209	0	3.748074987	2.738377244	0.476962665	2.023344516	0.458168872	0.030629948	25.79043706	18.2737638	0.339572418	3.045588125	39.91507607	0.308125333	3.528029466	0.732652272	0.225157811	38.74279201	0.693972245
ALDH3A2	25.01797441	7.464057609	20.14161507	18.63991133	18.25621832	0.72799608	12.9375561	3.145880911	15.85788136	9.520165754	14.26908827	14.17504672	5.667867347	13.91210026	5.995885402	8.003644744	7.340862105	9.120475609	11.98577948	7.359359068	14.66596549	7.766028514	9.646000135	19.42641218	19.44919864	9.819892977	10.32129847	30.9701033	6.814885829	9.234517269	10.57115213	11.00730283	19.20347598	16.1563798
ALDH3B1	2.126515519	8.442784079	9.59170086	3.80491271	2.28657568	0.217099836	3.313835663	0.492165607	10.20751516	6.689405909	0.934302725	6.532977895	0.507199672	2.643974472	2.808714697	1.870941676	1.692058534	3.873373427	3.477141929	1.24956173	2.279923158	3.0303291	5.925209218	1.8977137	2.127773293	4.600698982	1.738696965	4.584651032	1.576714969	1.0984702	2.104580858	1.137580274	2.957749183	2.335410481
ALDH3B2	0	0	4.743206015	8.508510918	30.06957537	0.461562355	3.519407436	24.04743198	4.523198236	13.23868238	12.04400317	5.947203451	0.273259858	0.514925399	0.42265027	0.235312828	3.317253859	0.803268247	1.054627557	8.953776102	0.100021623	1.764768006	2.955378118	231.5919576	9.200968012	3.390434799	16.48261588	4.182149533	9.236187834	3.202423313	2.218339722	0.05896108	16.32164891	1.50653763
ALDH4A1	3.575209529	3.421461252	6.556573568	5.58908381	2.631889225	0.254847964	6.507214658	9.008444072	3.984688118	3.452800599	13.23401851	5.32531676	1.737318618	5.484732234	1.433773398	5.605928933	1.642352885	4.513145938	5.6341985	3.36507753	1.359537612	3.501999194	8.837682415	7.924014186	13.5965566	7.230630087	15.74345869	4.69286858	1.668988557	4.299231913	2.70101838	1.415419533	4.52902034	3.323685399
ALDH5A1	2.148425911	2.654595188	10.08682946	7.228405797	7.606974073	0.210197678	5.735158666	1.762730692	9.005855966	6.114344017	4.526262135	6.935031707	7.231964323	6.706521149	1.256888826	3.735381156	5.081566987	6.934631767	3.607534521	7.610252261	10.30738669	5.001421845	5.589519241	3.724828645	7.277158969	4.998161206	0.996807318	4.379347438	4.872641042	5.962345936	6.419479823	6.183916733	9.677828191	10.71065376
ALDH6A1	3.9311583	3.124514172	1.847534808	2.129358733	3.056982417	0	3.942670706	0.255884605	2.140375062	3.343797515	3.571163334	2.163128277	2.401874379	1.958457501	1.25502188	1.329505738	2.140003293	1.746012207	2.029505761	1.398757277	2.220103211	1.682856472	3.018168704	1.156628832	1.273102289	2.059692444	1.382419755	1.846781193	1.445790487	1.69899136	2.508079055	2.013039824	2.278905205	2.042846984
ALDH7A1	2.778496866	5.626888694	1.953045804	2.60487769	5.411724711	0.012309852	5.427342929	3.683140831	0.829183027	5.269875447	4.084648957	1.594649948	3.519748914	0.902110133	2.01028427	1.823899941	1.09740003	2.818138744	2.882820088	0.393684734	0.441149906	1.953676009	0.658920579	3.043363874	0.56616696	5.962686464	1.273884543	3.457179482	0.157874367	0.92305973	1.128933225	0.949980455	4.507815818	0.366847627
ALDH7A1P1	0	0.160987865	0	0	0.017210215	0	1.342192612	0.025930447	0	0.481669225	0.027837627	0	0.086496638	0	0.046941794	0.082761144	0	0	1.552006453	0.348288085	0.949813948	0	0	0	0	0.084670245	0.054432391	0	0.551248884	0.303725219	0.576151658	0.046658291	0.68353598	0.55216955
ALDH7A1P2	0	0	0	0	0	0	0	0	0	0	0	0	0	0	0	0	0	0	0.506018329	1.074729539	1.823663173	0	0	0	0	0	0	0	0.486004451	1.92130044	0.533357785	0.767870743	0.890559692	0.702195415
ALDH8A1	0.353111154	0.651529339	0.115263865	0.97761233	0.469158373	0.212106726	0.95656963	0.263345935	0.502027813	0.901114445	0.758866528	0.594400112	1.78771782	1.714118988	0.539462359	1.371359077	3.355141406	0.316066554	0.26609063	0.72139534	1.541883777	0.892689204	0.725293247	0.620728377	0.861628847	2.907816241	0.814663857	0.297060014	1.07337845	0.872614309	0.789157518	1.080721846	0.365362851	1.502556469
ALDH9A1	33.81106076	27.46541542	21.40221391	19.01885149	23.74333808	2.072989422	5.473614032	4.470227268	28.65581985	3.571457907	17.08035342	16.02457113	18.37203754	21.67773742	11.30113038	22.55176118	18.4587622	23.81288221	10.73422738	14.82902591	15.78071912	18.67269977	20.11019056	20.19194133	23.00964925	17.86312456	9.509888259	16.83332415	10.98481717	17.00471584	14.13438439	13.96091378	14.55362024	12.77886771
ALDOA	0.792329011	1.037119773	1.746098623	1.633775505	2.049601471	12.99637636	2.6752235	1.976908987	1.180895013	1.200063257	1.394066564	1.055460067	0.84764737	0.838593609	1.040890215	0.831660048	1.505957253	1.227692286	1.152736327	0.672505066	1.682795133	2.467873891	2.815077909	8.957664322	2.051504823	1.592696441	3.996167283	1.672643407	1.530380861	0.997926524	0.565213626	0.56186349	0.927193098	1.013024681
ALDOAP1	0	0	0	0	0	0	1.272468321	0	0	2.054913513	0	0	0	0	0	0	0	0	0.124928723	0	0.100052552	0	0	0.033028738	0	0.060203843	0	0	0	0.053990116	0	0	0.054002301	0
ALDOAP2	0.043776381	0	0	0	0	0	0	0	0	0.343122176	0	0	0	0	0	0	0	0	0.417203109	0	0	0	0	0	0	0.060315746	0	0	0.112196567	0	0	0.044316704	0	0
ALDOB	0.086481124	0.071922363	0	0.223207425	0	0	1.063349496	0.016218432	0.081968391	1.280373488	0.104467766	0.23184272	0.270500502	0.646481406	0.088080501	1.535656489	0.193874922	1.799890058	1.721647952	1.76994932	1.562183229	0.324175829	0.359061472	0	0.281575446	0.820845383	0.079438867	0.486640297	0.197019185	0.094983835	0.653151119	0.846302583	0.570031637	0.418617469
ALDOC	0.884797201	1.914534984	3.029534323	6.014065057	8.830462405	29.78526873	1.45230008	9.910691375	4.482842332	2.458807887	2.288247247	1.8298336	7.80440139	2.525428389	2.224228193	1.718791799	5.490838413	7.688146209	1.977782117	3.419093461	1.786559956	3.557888768	2.759749953	11.78320537	4.759700866	3.790251387	2.298913357	2.874810458	4.782761835	1.828730787	1.97017229	3.688729889	4.364097872	4.844564326
ALG1	5.573621244	7.802504589	6.280419317	3.871002439	5.586490807	0.061501344	4.668000223	2.08659357	3.522680927	5.830329568	2.657700862	4.125709419	1.484467766	3.117651271	2.2488053	3.489755424	2.501357345	1.337405816	3.045322875	2.508714198	5.217709406	4.01885415	5.818899859	6.945188433	3.381978168	5.593561038	5.611245814	5.199734253	3.087901056	2.91265628	3.210734385	6.575747184	4.667775886	4.809522269
ALG10	0.665393006	1.060341123	0.740640581	0.880328633	0.456852972	0	0.531311334	0.307939571	2.639666056	0.588834866	0.301418901	0.610361447	1.107763959	1.064552299	0.204949218	0.790124731	2.72473998	0.50945118	3.068424783	2.326572742	2.752322821	1.052674853	1.193974777	0.900467703	0.64419083	0.613656718	0.494319032	0.691047279	4.676007281	2.168129395	5.408313564	3.205059939	8.01792065	5.902778148
ALG10B	1.516079795	1.576665847	3.176124031	2.242871264	1.301995056	0	0.431321081	0.152769721	3.910230165	0.290225797	0.801392499	1.442897872	2.204391256	1.391083675	0.521689831	1.204196689	1.494169591	0.915795179	2.340812261	0.472180719	2.520015199	0.861067958	1.205427173	0.783688958	0.488070507	0.813443369	0.597648538	1.348385215	1.945452597	1.964784685	3.003858561	1.699308886	1.787264395	1.424919167
ALG11	1.559734967	1.215420822	1.927936026	1.320553529	1.760935516	0.293854631	3.32441419	0.144250716	1.531866632	2.727367714	1.366089341	1.804307856	1.867435059	1.442756655	0.517609929	1.309945013	1.067467885	0.368105298	3.903822916	2.646793096	4.172525944	1.109841466	0.73099824	0.590647667	0.37508313	1.492963244	0.569564848	0.719910853	3.004006361	2.662658735	3.995673074	5.447657791	4.258952112	5.169384571
ALG12	2.148266556	1.61454278	3.599270373	3.521516941	2.327644542	0.682230381	2.307567785	0.60184326	3.010438532	1.656221882	1.882489617	2.488449323	2.61067871	3.083237604	0.961732061	2.434693624	2.82003758	1.519269893	2.483691991	4.865210224	3.16513909	3.382840415	3.020765556	3.068017877	1.785171352	4.324627737	4.606363962	4.777391325	2.640121525	3.644383288	4.240792551	4.113368748	3.955320341	4.305496322
ALG13	4.947351193	6.975485417	11.07238367	8.723536271	9.557003725	0.324193502	3.132777222	1.665207854	4.653748378	2.231970362	10.67919442	10.10760196	6.720655659	8.435402886	5.479746378	7.752651149	8.061975387	6.288226696	11.05280484	8.737913418	12.11872478	5.876247775	6.952107894	4.09622507	4.072962185	7.383257284	5.047999293	6.176456715	10.88103898	12.02695113	19.92226165	17.68669468	15.03708198	11.79159213
ALG13-AS1	2.89866988	3.977638623	5.792156974	4.383665045	10.55330364	0	1.406893179	0	2.403985778	0	5.690010989	9.366700664	4.53331097	5.000476295	1.476138863	5.205039316	3.249144853	1.704490195	14.27305325	12.3213608	15.21055328	1.207300978	1.025710569	0.912948197	0.342501945	7.987660682	1.854330113	1.048576147	11.45325566	14.0280165	23.21337191	11.24871571	15.52386159	7.892549365
ALG14	0.694350747	0.479454048	1.278312515	0.862534904	1.166746432	0.07463159	4.0441059	0.994506547	0.743859104	4.081775419	0.877158343	0.948046626	0.348716228	0.725440218	1.094404572	0.680483379	0.600170987	0.912783671	0.549895613	0.471127156	1.276410065	0.989791288	0.859603594	0.535941249	0.915187383	0.616456606	0.828702495	0.47759035	0.914856837	0.830757287	1.426910637	1.242487081	1.29325225	0.942632414
ALG1L10P	0.222185781	1.496731515	0.389831089	0	0	3.130302347	1.617595342	0.18750649	0.473831429	13.06130169	0.201297559	0.861559731	0.625468613	0.095822806	0.678884619	0.498713967	0.840543811	1.211489064	1.694002059	0.94444393	2.543788928	0.416433415	1.132152232	0.167948017	0.630074333	0.765327158	0.196803903	0.241123053	1.56598887	0.892237601	1.236849156	3.430154671	1.716228802	0.423479948
ALG1L11P	0	0	0	0	0	0	1.524134278	0	0.148818167	0	0	0	0.098221738	0.72229102	0	0.469899383	0	0	0.897821091	1.483126763	0.958725782	0.653954696	0	0	0	0.793219082	0	0.227191499	0.134137228	0.646681612	0.613361453	0.741763138	0.517462053	1.482045381
ALG1L14P	0	0.487414871	0	0	0	0	7.269488375	0	0	0	0	0	0.101842816	0	0	0	0.273725481	0	0	0.153780425	0.248517628	0	0	0	1.077223859	0.149538578	0	0	0	0	0.190792157	0.329618247	0.603606369	0.354619153
ALG1L15P	0	0	0	0	0.066456572	1.253697917	1.209325686	0	0	1.627453544	0	0	0	0	0	0	0	0	0.904605634	0	0.27167922	0	0.05038125	0	0.056077145	0	0	0	0.380111794	0.146602884	0.069524598	0.060056389	0.146635972	0.1292231
ALG1L2	0.047134809	0.141119449	2.22369293	0.775549013	0.950430948	0.221355603	1.555654066	0.132592981	0.469089953	2.462971722	0.370097446	0.568625591	0.23588943	0.6233916	0.024003259	0.056425543	0.396253698	0.967555839	3.024680795	2.89402654	2.914072279	0.373002845	0.320235188	0.095009952	0.103961564	0.627782705	0.074222686	0.63656057	1.208040417	0.931842749	3.111817112	3.022050332	4.233074332	0.9753801
ALG1L3P	0.09235958	0.368693776	0.252073785	0	0	0	3.22757847	0.103925166	0	4.826136747	0	0	0	0	0.047033836	0.05528228	0	0	0.821535639	0.174485502	0.4934618	0.038467923	0	0	0.058202945	0	0.036359414	0.089094705	0.710138268	0.152160379	0.180400427	0.155832592	0.228292082	0.033530438
ALG1L5P	0	0	0	0	0	0	2.312888593	0	0	5.985724078	0.332101809	0	0	0	0	0	0	0	1.339162458	0	0.139891894	0.038168562	0	0.277081554	0.115500007	0.252528183	0	0.088401361	0.626321689	0.792625322	0.322193759	0.309239774	1.208082614	0.365964513
ALG1L6P	0.434991687	0.418610925	0.835891114	0	0.139225642	0	0	0	0.309219807	0	0	0.267737706	0.116622116	0.053600092	0	0.223171211	0	0	0.296115136	1.056581072	0	0.116469504	0.47496624	0	0.146851098	0.171239428	0	0.08991748	0	0.153565554	0.036413279	0.220180351	0.307200427	0.101520259
ALG1L7P	0.0919988	0.183626783	0	0	0.240472414	0	0.178609486	0	0.043599072	1.201821162	0	0	0.287758997	0.052902174	0	0	0.103122273	0	1.227489773	0.434509794	0.351095868	0.38317658	0.208347459	0	0.028987795	1.056310922	0	0	0.864556355	0.719938513	0.179695738	0.37253729	0.303200422	1.302578948
ALG1L8P	0.061978139	0	0.761196496	0.224951233	0	0	5.595177151	0	0.61681214	5.586570793	0	0.32043976	0.407103255	0.053459039	0	0	0.260519427	0.079515691	0.118134354	0.351266865	1.064374841	0.271047012	0.21054059	0.140545972	0.732323237	0.128091598	0.109795862	0.403563846	0.238270077	0.765807172	1.597967996	0.062743123	0.842578014	1.383792372
ALG1L9P	0.33244054	0.429013657	0.402259387	0	0.462300963	0	1.268566374	0	0.21187303	3.144799498	0.15578638	0.167927383	0.602382037	0.168092185	0.061296226	0.494029042	0.636050351	0.264729777	0.863079414	1.478073521	1.154950748	0.279311388	0.155766219	0.233958251	0.097524282	0.347479763	0.101539128	0.273691389	0.675746077	0.672806982	1.168805105	1.276545399	1.119236796	0.824021338
ALG2	16.80120758	18.67416054	16.19822449	18.25973572	22.90735537	4.764537744	4.782399208	4.250985211	15.00778584	5.012597444	14.23456487	16.28732026	7.660505287	17.74703905	8.069464274	15.68011551	11.4296676	8.701143758	14.19117146	8.52437424	11.46180296	13.03196008	18.33178262	7.889672002	17.7324842	14.64214786	20.65374388	10.71600531	17.94866736	12.75044552	13.2593407	20.56535724	14.42189119	12.75230131
ALG3	6.085093832	12.26440315	10.80768433	9.416780698	14.83677504	0.319295659	14.88934872	26.738079	9.076662321	19.45118408	7.650469452	9.198150527	6.532993176	7.928728653	5.723287391	6.385151254	10.03691704	8.27798743	8.229162718	9.729808227	14.15151492	9.327916151	22.96922475	20.98884773	13.02080864	14.07035422	17.32813676	23.01100961	11.51822131	5.225351706	7.856480274	5.485676124	9.974103477	11.87755769
ALG3P1	0.042283111	0.031648422	0	0.153467627	0	0	0.246269452	0	0.060115059	1.491380229	0	0	0	0	0	0.075926292	0	0	0.080594353	0.599108657	0.871373299	0	0	0	0.039968809	0	0	0	0.866955157	0.156736118	0.247767194	1.241345082	0.052257164	0.690775191
ALG5	11.37866652	15.10526974	14.20093892	14.36899068	13.98529186	2.19292375	16.06801542	6.613150489	10.08795894	17.50079488	14.35469956	13.50501205	6.063871635	14.46269252	17.15405902	15.67116583	10.55851752	14.65350235	20.21529714	12.41121576	16.09984186	8.852531669	10.17388943	9.818146179	12.33881209	12.00970632	9.761856335	12.62807805	13.06829197	16.84496541	19.09695572	27.76540459	18.95817987	20.85733875
ALG6	2.81192938	5.569789841	7.184757613	5.684949372	6.15076384	0.067032737	6.539921628	2.457357778	5.066582148	4.176801984	3.93128032	5.190476752	3.134166357	4.48969532	2.427801115	3.67375881	11.38369898	4.32179828	2.892979072	3.195464027	4.575736689	2.419632377	3.256786467	3.833829127	5.788282868	5.860643462	2.579204611	3.325257388	8.914028547	3.938878907	7.120568868	4.387962457	7.838374051	6.560382699
ALG8	6.693926601	28.05783161	7.422317615	7.209399944	9.128546436	0.192466386	8.632929943	4.115789201	8.040842388	14.99069738	8.044896628	7.121916157	9.678316524	6.37477338	6.135951351	8.217787928	11.24343819	9.823693161	12.23828054	15.17538057	11.05780915	4.924574736	10.16310205	11.5447701	4.803768577	7.425449138	5.913097328	13.59986233	13.54988303	8.321712039	12.00751104	10.83556257	17.01017679	11.3598461
ALG9	1.263849731	0.805180413	1.120762355	1.318546049	1.682496618	0	0.547798168	0.391907986	1.207650234	0.898463683	1.448598829	1.281545758	2.333271904	1.221959022	0.911533709	1.599170868	1.408424008	0.897466503	1.680683436	1.157738413	1.265259597	1.109103248	1.068336504	0.626519673	0.461200048	0.975966434	0.42696107	0.854838847	2.46328381	2.313381804	1.643055483	1.928100149	1.630993507	1.206832161
ALG9-IT1	0	0.05154436	0	0	0	0	0.401087968	0	0	1.079530588	0	0	0.064619564	0	0	0	0	0	0.853192558	0.195148258	1.576851616	0	0	0.052054064	0	0	0	0	0.970729943	2.978139001	1.654461814	1.847436386	1.106415574	0.750022966
ALK	0.025592712	0.124513026	0.471482752	0.325112893	0.121846076	0	1.583758112	0.032397209	0.045482325	1.805376338	0.081153376	0.011026633	0.132083021	0.137968181	0.092860203	0.528493193	0.177501419	0.041043144	0.902455321	0.562065155	0.776474121	0.18787207	0.478163362	0.236979626	0.012095967	0.052893026	0.102010825	0.037032029	0.204977427	0.956582824	0.566122124	0.929470924	0.913307871	0.874537781
ALKAL1	0	0	0.837533571	0	0	0	0.338139897	0	0.11005452	0.303368497	0	0	0	0	0.05913046	0	0	0.049656471	0.147546605	0.109680697	0.177250042	0	0	0	0	0	0.045710685	0	0	0	0	0	0.047834413	0.042154126
ALKAL2	0	0.016091439	0.314332082	0.639843031	0.638207546	0	0.125214135	0	0.229238391	0.758282782	1.246556492	0.018525347	19.10415039	0.018543528	0.509086001	2.933922207	0.524130367	3.682182565	1.90546238	0.578764666	1.624495421	7.07829102	1.168495472	0.032501122	1.361566381	5.894590993	0.063475472	0.202201471	1.101994574	0.823478638	1.776256695	1.447301421	1.262066566	2.973664765
ALKBH1	2.972945748	3.533072281	3.09964148	4.292107484	2.773767395	0.116670903	2.21867648	2.222387045	4.097209034	2.985790297	2.745970493	3.368147871	2.704206069	2.257159439	2.492346802	3.137619296	2.798660173	2.390503366	4.324946889	3.332341779	4.114784312	2.93865718	4.121235819	5.045290724	4.250564748	3.434392169	3.970770178	2.588257579	6.070134073	2.404591436	4.736082106	6.539051168	5.547160456	3.878283311
ALKBH2	3.167651255	8.113577474	3.620946358	5.584291559	3.398716784	0.313941531	18.32954498	8.106503278	7.076986205	7.819289897	4.528403942	4.4842909	14.43730869	5.482236157	4.336560788	3.915144202	8.974609848	10.00161555	5.136007117	9.093056663	3.508873565	3.790938251	4.122550251	8.06942553	13.82421605	5.214651842	5.623721673	7.470532682	2.925831687	3.29129877	4.483699006	3.612798314	4.791890681	9.01697916
ALKBH3	8.191461441	5.930556743	9.476905542	5.549808656	8.330970097	0.442975613	14.28393971	9.066397266	6.352377501	13.30799069	6.206957603	8.196521225	7.267249141	5.258458288	7.447982477	5.259624204	5.692766837	7.808762666	10.31434433	10.1011437	5.183667015	5.967474453	8.347952163	7.310128631	6.738855719	4.500846429	6.050807366	6.867466462	5.9547429	5.937911257	9.192664273	9.780203258	8.65118235	8.716076333
ALKBH3-AS1	0.22199539	0.196372087	0	0.468792971	0.429547492	0	0.117542489	0.204377254	0.215193365	0.158183145	0	0.53910031	0.208310883	0.261110989	0.061663899	0.380509783	0.305390382	0.349541983	1.807951641	2.973878857	1.201487966	0.176517334	0.274225962	0.061019674	0.038153601	0.125128039	0.119172886	0.204413945	2.172402415	0.872770813	3.524069017	2.972636885	2.668787259	2.307911286
ALKBH4	2.414252244	2.729621661	6.160185515	5.412840386	7.999422419	3.253059302	21.53696663	4.160827399	4.619993059	17.32618578	2.62104745	1.773136963	2.963220676	3.180720351	2.505589296	3.420591095	2.569136217	3.018982417	3.475561751	4.474398432	4.361849838	3.131175817	6.00386727	3.634418343	7.780364249	5.810660385	2.86330385	4.259840598	2.480262334	2.63064038	2.80549194	3.217484692	2.845257936	3.52809246
ALKBH5	24.5188626	13.67150328	20.17312749	23.94552983	18.04648005	17.2667085	11.3951732	9.08424858	31.37427521	17.88129051	14.70216789	24.35342173	13.46777055	18.1110511	16.86251497	16.58494404	13.92790757	16.87926184	19.63104111	19.87575835	29.46616644	19.44643965	27.11155603	22.83629732	26.79191938	26.78385947	20.52551607	23.91920526	29.38614487	25.77097175	19.13053222	21.83185303	22.59232834	25.91613839
ALKBH6	0.384024806	1.576803571	1.161472053	1.616840259	0.479360403	0	0.415382508	0.277787392	1.037359342	0.774003063	0.864833955	1.153473659	1.6679163	1.29656538	0.444208454	1.408713034	2.056968669	1.062802317	1.359384369	1.38362979	1.620487761	0.651212748	1.183401921	0.514211214	0.606738246	1.315228895	0.855246593	1.413000934	0.942053911	0.81343599	1.478754027	1.705011105	1.620458997	1.768607615
ALKBH7	8.854141545	10.34670665	11.94696094	12.00853068	16.12008065	3.724808796	60.71396751	60.70622478	15.44180261	50.49532149	18.74184032	13.97601865	10.51073853	15.94438812	26.60854436	7.586210653	9.716031741	24.11046909	4.473678978	8.210712082	8.042918613	17.31294495	28.84044335	17.00718962	39.30768884	18.62243486	16.55515338	20.30670405	3.27737352	4.340100301	4.894244996	5.817214592	5.501368475	4.231057392
ALKBH8	2.785852696	4.725883439	3.717093365	2.595176404	4.092742591	0.024545942	0.54795773	1.023337682	3.009555146	0.696448162	3.238987614	2.864472595	4.943783867	2.082838204	1.932395499	2.740558317	2.95278477	1.414906369	3.078414528	1.347848224	3.686179357	2.194361964	1.260626971	2.251979408	1.077064483	2.678950778	1.333339895	1.656289553	2.906901989	3.364724897	3.326117866	4.555768938	3.249210377	1.679312406
ALLC	0	0	0	0	0.04151575	0.32632971	0.485660411	0	0.026344679	0.43571927	0	0	0.052163393	0	0.014154557	0	0.389446822	0.558674367	0.141277906	0.078765583	0.063644758	0.034730088	0.047210125	0.112053437	0	0	0	0.026812529	0.142474633	0.022895887	0.02171618	0.056276286	0.022901055	0.110998678
ALMS1	2.272869931	2.940746796	3.940759231	2.922588955	2.839049731	0.059037088	0.888382303	0.523379441	3.798564919	1.379472757	1.715993279	2.93202418	5.379092388	1.974914109	0.701641338	2.275421963	3.100053248	1.367685729	13.52067063	9.723024825	12.21264899	1.991743736	1.645546057	0.988252942	1.129688466	1.801359319	1.421331956	1.363051977	16.59937463	14.86203303	16.09991966	15.39039543	18.54858951	24.68872125
ALMS1-IT1	0.022355665	1.439034381	1.333603461	0.454386543	1.277215201	0	0.651030304	0.603722841	0.429079433	3.066440707	0.607618639	0.154111196	2.53828838	0.154262439	0.239075646	0.180644756	1.766635772	0.989511825	2.407541133	0.316757021	1.766043874	0.237434904	0.132899376	0.253476362	0.073962214	0.33882163	0.118810899	0.129392405	2.521041408	2.845153555	1.951869266	1.663422319	2.693835735	5.69746919
ALMS1P1	0.056956935	0.213158055	0.333108388	1.612467844	0.271170136	0	0.829335459	0	0.728795136	0.669648358	0.438619348	0.883437306	0.347398528	0.098256034	0.065261581	0.255688902	0.191530606	0.200952593	1.65559512	0.282457636	1.075958122	0.08895998	0.435337859	0.04305318	0.296117159	0.098095138	0	0.267849711	0.583910547	0.545417683	0.851066829	0.591014419	1.143875835	0.542791711
ALOX12	1.197391108	1.442059874	2.369386209	3.215357985	1.432118805	0.866736366	7.183706286	0.197541241	1.523167595	6.985998978	2.920045777	1.784303962	0.45619041	2.795564443	1.155349512	1.293301053	1.332074868	0.739228442	3.054513652	1.760362615	7.70993641	2.036108946	1.926736137	4.954209713	1.140363891	2.480877027	1.488567751	2.188541959	4.43022039	2.603041808	4.695169379	6.279588816	5.4631709	4.951699788
ALOX12-AS1	2.884478381	1.863095492	3.219792333	2.263917037	3.223071442	2.028485222	2.345186408	0.234776544	1.16575002	3.21342397	1.96329257	2.144897779	0.686972054	3.132098146	0.995430136	2.510901582	0.93550526	0.845333115	3.530443521	3.340147156	9.957545915	1.262374468	1.541913681	1.228521214	1.287177032	2.138443507	1.072133668	1.430098802	2.889558574	4.71291588	5.396703739	6.114382629	5.844972753	6.283126802
ALOX12B	0	0.079645352	0.570460656	0.630812041	0.139068384	0	5.939303379	1.810962528	0.163890489	4.239677547	3.454496506	0.473742516	0.266263747	0.474207442	0.02709404	0.063691181	0	0.022752984	0.050705257	0.603078654	0.101521697	0.265915313	0.195796408	27.34719826	6.068577381	0.623096178	7.72870269	1.308746208	0.136359381	2.322794644	0.332545366	0.044884011	2.893189565	3.302924932
ALOX12P1	0.07665319	0	0.53796056	0.083464412	0	0.944948878	2.232255248	0	0	0.600812793	0	0	0.143856084	0.099175435	0	0	0.128881865	0.049171623	1.314953592	0.271524428	0.351038732	0.095778556	0	0	0.036228847	0.026403476	0	0.027728824	0.933176	0.142070004	0.898332478	1.610185586	1.515755403	0.751365562
ALOX12P2	0.166590223	0.068579976	0.608931557	0.834407967	0.811792588	0	0.388108463	0.014058842	0.284215067	1.338388851	0.150928673	0.789530324	0.640916378	0.617874945	0.031813338	0.575844867	0.063022206	0.39005575	3.13562627	4.46118236	11.08129336	0	0.028295464	0.736654752	0.220461022	0.619732294	0.373817211	0.807524159	0.4696582	7.646967175	3.753381624	1.21847033	2.645644846	6.037346669
ALOX15	0	0.124287928	43.36149385	3.535778716	1.038588931	0.422400767	1.813379502	0	20.98165655	4.663800478	0.162977694	24.96869619	0.155815918	0.023871251	0.232543909	0.248477934	0.116330649	3.914582692	25.82158779	0.509770362	0.475279012	0.613802954	0.517073836	2.071029959	0.739035483	0.123927241	0.196110118	3.493970314	0.03546519	0.205175129	1.694672287	0.518312751	9.20076109	0.097961284
ALOX15B	0	0.745180287	1.155417465	1.626067562	11.78882086	0.036527086	18.02988435	27.71306286	0.597140268	14.0217761	1.268413942	1.099174693	0.583880871	17.21494058	0.784259708	1.326829499	0.758500419	0.588752243	0.681964501	0.683276696	1.122022619	1.642445662	41.878665	6.855252036	1.124894928	6.933641636	0.734873228	2.115852133	3.628084218	2.027820972	1.458455238	0.181101351	5.383109203	0.982658887
ALOX15P2	0	0.241609094	1.40862529	0	0	0	3.977050435	0.12572918	0	3.8924561	0	0.449325124	0	0	0	1.359909125	1.294219863	0.063713152	0.047328471	0	0	0.031025789	0	0.638149346	0	0.034211778	0	0	0.06363917	0	0	0	0	0
ALOX5	0	29.63234135	20.38409	17.05962602	20.34269522	63.35267581	1.250362169	0.639432319	15.61094595	1.880640687	12.99702242	13.80897774	5.948603362	21.3492185	5.874627035	20.88469696	10.04305883	1.498646936	8.316278475	7.980255802	15.81704768	15.21891084	24.02307649	2.434120596	7.991865086	21.2185621	9.850818011	17.49618176	20.26083499	14.55033626	9.249753816	14.21594309	9.145760278	12.72223943
ALOX5AP	0	99.93065897	22.05451394	32.85678365	19.69129542	793.2855406	31.67355432	16.43365916	29.8721015	43.48588405	18.63768906	13.06422623	51.85420483	57.9701718	13.57412972	29.09814253	13.99239968	4.792269279	6.570061048	6.88810768	6.666358575	48.52610767	14.95145103	8.615782259	33.2965812	51.74950356	16.89981321	14.1481353	15.52159358	5.650451283	13.21320051	11.49717416	7.959939232	7.538190006
ALOXE3	0	0.018753374	0.102572577	0.054562639	0.589413235	0	4.414314437	0.676619163	0.03562137	7.069776915	1.327921448	0.410208345	0	0.659138581	0.019138769	0.157466283	0	0.144650885	0.155208433	0.035500375	0.114741118	0.101745611	0.042556077	9.128510752	1.071684942	0.379732539	2.640940892	0.942603026	1.091648721	0.719777273	0.168837528	0.038046362	0.665750713	0.197838505
ALPI	0	0	0	0	0	0	1.667745714	0	0	1.543006866	0	0	0	0	0	0	0	0	0.699290744	0.101429642	0.102447426	0	0.030397198	0.081166367	0.016916889	0.049315914	0.042271963	0.051791375	0.13760278	0.143734325	0.083894424	0.03623463	0.033176946	0.107203131
ALPK1	4.039616919	5.532313679	7.704517276	7.382269773	4.285540343	6.555475366	3.973260393	0.941777017	4.884737489	2.201716868	2.967346502	7.152891412	4.088255694	6.609402365	2.942696298	7.902316029	5.262724936	4.160364174	10.76656855	11.54492346	9.643653459	4.460156736	4.576375187	2.591291423	3.356102222	3.733380756	1.841541629	4.592678448	7.733160868	9.383048488	13.40760859	7.043418214	7.280942993	9.074030385
ALPK2	1.475882773	0.788791033	2.421518903	6.598505883	0.551108265	0.035183125	1.06177099	0.657535217	0.394097522	0.978685879	1.027170365	1.222276141	15.35814712	6.767888306	2.945312593	11.17923068	0.902743598	0.544662669	3.917435894	1.02612683	12.04824317	3.104741971	0.551410517	0.030202506	8.311600849	1.307491377	1.787282443	0.809419399	1.785699187	2.446912662	1.147248015	1.891008923	1.466009885	1.669980093
ALPK3	0.077501	0.65098548	1.33711351	0.940764972	1.307104793	0.065715366	0.463927527	0.279785735	1.365073408	0.691827144	0.643636983	1.287421898	0.638351513	1.808616055	1.003123388	2.014038579	1.983567293	2.206814815	4.34548691	7.558659296	5.279454877	2.35638886	0.85563388	0.556531218	0.191287649	2.894979397	0.783090048	1.115190445	2.648413286	2.577564139	3.537200555	0.797652055	2.229603978	2.691691196
ALPL	0.689241425	66.11590105	7.466468866	1.819359487	5.088889352	31.02576911	4.37928838	2.128357668	3.986466036	14.42665004	7.110148418	9.354240803	1.425799418	6.404417803	5.827299932	10.42154634	9.692327678	10.5107738	4.224864797	1.664633464	1.506477992	9.698406945	0.74497901	1.373520999	0.858817647	19.88863093	12.08983766	18.18967518	4.376076526	6.329178527	2.359004059	3.988267523	4.99479085	4.734348493
ALPP	0	0.011525447	0	0	0.310492752	0	1.704001056	0.025989785	0.021892179	0.965542886	0	0	0.115592761	0	0	0	0.012945065	0	0.249476276	0.043635635	0.035258794	0.067340873	0	0.500494975	0	0.042431999	0.05455695	0.033421437	0.059197535	0.066591928	0.04511485	0.101324297	0.104668076	0.075468149
ALS2	4.318415162	4.80428779	3.891853754	4.020526691	4.512391002	1.80541032	5.468917872	1.113987901	4.682096998	5.599857004	3.739823286	4.46385587	15.24688164	3.685708344	2.463637239	5.457421567	7.131167364	3.995234648	9.437323973	8.394006152	8.299062382	5.404383886	3.667428929	1.676698293	2.574866557	3.778110041	2.292912042	3.068529244	9.190286132	7.107020948	10.92727292	5.944524154	9.35389652	12.17078388
ALS2CL	0.200229695	1.027677418	13.31626617	20.03156327	12.68621987	0.219815865	11.34392091	22.29184473	2.484410609	6.094216566	23.07385212	13.0636017	2.967148882	4.858238501	1.632786094	1.891115436	0.992487833	3.429613503	3.935463987	1.856978856	1.434992425	5.471644793	1.391283464	52.4777381	11.67577294	5.814965383	4.102989451	8.808468005	3.665558579	8.312182822	3.093218987	1.492617112	10.6569073	0.838316494
ALX1	0	3.26944628	0	0	0	0	0.189857557	0.357624834	0	0	0.059065858	0	0	0	0.348603728	0	0.109616479	3.701194029	1.522257214	0	0	1.364479868	0	0.862404353	0.092439971	0.651243096	0.038498203	1.698040266	0.167091357	0	0	0	0.040286838	0.035502817
ALX3	0	0	0	0	0	0	0	0	0	0.198601109	0	0	0	0	0	0	0.127807271	0.357585356	0.579551	0.107704203	0.464149115	0.316599907	0.086073614	0	0	0.052366657	0	0.531620774	0.324700123	0.062615756	0	0.218031507	0.015657472	0.068990816
ALX4	0.188413542	0.122630756	0	0	0.027530357	0	0.214704133	0.041479697	0.104819753	0.385251612	0.029687014	0.007058963	0.023060756	0.042395343	0.143923539	0.044129681	0.206603232	1.781428053	4.629633976	0.684817662	0.309501693	0.675563634	0.166967842	0.928825557	0	0.231381693	0.120934573	2.530715736	0.104976961	0.490915693	0.187208583	0.443675715	0.232857924	0.553164764
ALYREF	10.48903217	31.20208697	14.50911358	24.02604931	16.6613466	6.780995915	44.44584711	72.17880056	26.95320141	62.39330156	17.40622803	18.17996857	48.49620294	18.3526852	31.93474972	18.75417994	29.08283961	49.25931379	12.43487916	19.25049541	13.43068838	18.8084683	28.08322552	20.3360081	71.38467314	20.26570756	36.12055988	26.58746762	30.64106766	10.48289792	11.83662906	10.14891931	10.05993572	16.36174624
AMACR	0.024340319	0.087448555	0	0	0.06544008	0	0	0.049298937	0.055368479	0.572343108	0.211699458	0.06711705	0.054815769	0	0.104119964	0.166086801	0.106404793	0.224839738	0.148461528	0.151746124	0.26752373	0.115570745	0.090952839	0.058875535	0.078227501	0.080487486	0.034495599	0.028175878	0.099812737	0.036090127	0.03423059	0.133060033	0.084229303	0.408249375
AMBN	0	0	0	0	0	0	0.068278788	0	0.033334084	0.643204636	0	0	0.044001774	0	0	0	0.078843112	0	0.893798996	0.066441717	0.161060205	0.043944193	0.039823506	0.07089095	0	0.032304501	0.207677589	0.033926058	0.210319696	0.086910918	0.054955232	0.367901435	0.144884223	0.038303811
AMBP	0	0	0	0.13402288	0	0	9.005908568	0.038952843	0	10.4012587	0	0	0.043311888	0	0.052887141	0.165765583	0	0	0.571860568	0.91560006	0.422760022	0.100928824	0.999577815	0.20933844	2.508772208	0.095394037	0.0136281	0.233759014	0.354895166	0.299418973	0.486842506	0.023363436	0.114090115	0.377032613
AMBRA1	3.511421417	4.089423261	4.78581635	4.87510629	3.871699433	0.569380769	2.681586439	1.403964922	5.830150015	3.464402607	3.542816044	4.004418143	5.725867752	4.622573103	2.19458544	4.580186998	6.125890406	3.248816513	10.0160935	21.92797024	11.72324339	5.844938496	7.251892695	7.155334119	3.406271786	6.572018812	4.495052795	7.235011426	14.23885998	14.30192051	16.89601766	11.14281223	13.51231468	16.4241247
AMD1	9.176680634	14.47481822	18.13146356	17.58531531	18.69768469	152.5822305	6.637044101	7.484142622	20.09426462	11.82152821	19.62191423	16.19633664	20.82616736	10.92186356	8.494704408	18.81938	19.6276011	8.642960684	14.59103012	12.65100586	19.42402039	9.929371898	11.42528011	19.87231114	8.126318024	11.48929562	12.14801291	10.36862297	22.55727379	14.179693	23.18239196	15.04442038	23.90463708	23.7088162
AMD1P1	0	0	0	0	0	0	0	0	0	0	0	0	0.095878052	0.088132039	0.156099283	0	0.300642809	0.065544387	0	0	0.233962366	0.031917529	0.04338689	0	0	0	0.090504181	0.036961741	0.654682785	0.347188067	0.179617779	0.103437686	0.315696751	0.751161829
AMD1P3	0.047387712	0	0.332572197	0.206393887	0	0.055635823	2.622001624	0	0	5.19999241	0	0.04083404	0	0	0	0.127638665	0	0	0.13548608	0.805722789	0.217015393	0	0.120732532	0	0	0	0	0	0.121452219	0.292763305	0.166607236	0.287835653	0.204980567	0.077416857
AMD1P4	0.087552761	0.262128939	0.204818317	3.686189715	0	0	0.203973361	0	0.149371395	0.274497741	0.38074423	0.211244055	0	2.174928352	0.107006349	0.22010157	0.206091205	0.044930799	0	2.28258171	1.082576046	0.371951928	0	0	7.067763182	0	0	0.557421521	0.089757253	0	3.427071613	0.194993496	0.389539278	0.953560797
AMDHD1	0.122756403	2.218288107	0.779468666	0.674686199	0.275030251	0.164711863	0.919247033	0.192393107	0.42384921	1.030899463	0.921502152	0.272003966	0	0.257144746	0.576015654	0.251919252	0.39805351	0.213739125	0.434537386	0.372714283	0.58224923	0.328681623	0.282967808	0.344649841	0.26522861	0.132892251	0.103555293	0.215688132	0.17978184	0.498373394	0.35965908	0.665740504	0.780238762	0.391542146
AMDHD2	1.165177654	4.691693747	3.634375783	4.792914215	4.296495012	6.320591402	6.409323256	3.714741487	3.405161453	5.665681149	2.24811474	2.881951724	0.971868774	3.517570504	2.96681597	2.683140543	2.321880884	2.387656225	2.981769543	3.47002746	5.965959941	2.918531209	8.493475537	4.778863514	3.900803758	4.481739012	4.268441968	5.72922217	3.331924514	2.452828101	2.060928199	4.740080517	3.920077279	3.96570778
AMELX	0.02820562	0	0	0	0	0	0	0	0	0.884310087	0	0	0.105867741	0	0.08618176	0	0	0.072373563	0.26880871	0	0.129169641	0	0.095814879	0.085281388	0	0.077724243	0	0.081625688	1.084342865	0.418213258	0.462775707	0.228430051	0.941192207	0.767987588
AMELY	0	0	0	0	0	0	0.650104668	0	0	0.43744012	0	0	0	0	0	0	0.046918191	0	0	0.079076664	0	0.174336264	0	0	0	0	0	0.040377636	0.143037329	0.06895894	0	0	0	0.212743481
AMER1	0.898216875	1.41142292	2.528692329	2.786272664	1.41244026	0	1.056044714	0.145954359	2.593698129	0.634062796	1.086715945	1.451840452	3.109637626	2.203958595	0.677598091	1.23221276	3.311247275	0.737236561	7.034332015	8.505625712	8.041663095	2.19237092	2.297917258	2.011556948	1.972337387	2.409815166	0.915854148	2.058527732	6.212763614	3.388127572	6.57748975	3.688044161	4.823052165	6.683847917
AMER2	0	0	0	0.067708094	0	0	0.659667735	0	0.006314774	1.322921219	0.197178599	0	0.016671299	0.402266039	0.067856454	0.007975661	0.022403934	0	0.042330084	0.062933243	0.101703584	0.011099655	0.02640443	0.026859013	0.004198515	0.030598653	0.026228149	0.006426917	0.159370965	0.159155022	0.145749256	0.222573906	0.043914743	0.024187445
AMER3	0	0	0	0	0	0	1.572353106	0.01215081	0	2.849544977	0	0	0	0	0	0	0	0.036944475	0.137218568	0	0.032968562	0	0.024455273	0.021766761	0	0	0.008502201	0.0208337	0.036901576	0.008895208	0.008436884	0.007287907	0.053383293	0.047044081
AMFR	17.05227634	12.46034329	12.69756182	9.804091998	11.14346755	1.190942864	4.693105374	9.389001582	15.67204171	6.956954069	8.034003012	8.430789738	6.662975119	8.015699237	7.354897778	8.652089711	7.668084834	8.74258312	11.24225438	10.36231151	9.28151621	9.204542961	11.37972257	9.986460961	6.271271283	12.92810095	9.951163681	14.76073977	8.271174535	10.12812569	11.87841883	16.91492691	15.70112694	13.75644763
AMH	0.063727039	0.31345028	6.463731983	1.401010537	2.569996635	1.710151005	1.85582643	0.245853117	3.468780628	0.570853438	2.17746845	0.878618488	7.415038797	0.282690243	0.751050552	6.064917042	1.37762109	23.10288903	0.52057659	12.7702546	5.128089685	2.627699679	17.22575237	2.325953448	24.58613207	16.55733684	0.634357228	17.1381604	0.349990836	1.541087026	0.69349913	1.032217741	2.880345405	10.01441565
AMHR2	0	0	0	0.077754605	0.044997031	0	3.626209182	0.067796548	0.019035866	4.512671071	0	0	0	0.023097709	0.061365921	0.072127819	0.11256098	0.068711683	0.293488987	0.037942413	0.153292568	0.016729938	0.04548347	0.20241603	0.037969232	0.036895818	0.039532336	0.077495679	0.154421767	0.090991301	0.156914527	0.10165884	0.066190427	0.043747786
AMIGO1	2.422015062	0.342693841	2.784796482	0.339001158	2.610629643	0.236517142	0.639994176	0.270470092	0.826687233	1.220138188	0.605614506	0.781165355	0.910804216	0.805626891	0.349736439	0.526170382	0.392602371	0.522787843	0.872687686	0.207591615	0.702410146	0.886729006	0.396605428	0.207649571	0.103869175	0.902086242	0.373101024	0.390871843	0.199484797	0.531777453	0.531206313	2.827343664	1.788080869	0.792860592
AMIGO2	0.625108125	5.516601595	5.912109718	5.911964042	4.301618332	0.237647659	0.762837682	2.059917099	4.511379854	1.026591019	6.709782929	6.176592467	1.161976068	4.683206439	2.537580096	2.640511445	2.602560099	4.16271476	4.085131356	1.265306579	4.307722645	5.31131557	4.358232799	6.372175335	2.087824671	2.214728339	9.238838857	2.644633091	1.022304711	2.398083732	4.11646779	4.574411376	3.347774119	1.277352055
AMIGO3	0	0.012318778	0	0	0	0	0	0	0	0	0	0	0	0	0	0.02955342	0	0	0	0	0	0	0	0.024881188	0	0	0.009718711	0	0	0	0.028932144	0.066645385	0.030510734	0.008962539
AMMECR1	4.47467705	3.782103023	3.339927914	3.442347653	8.004865447	0.135793758	0.905217872	1.445837334	3.715315432	0.623264898	3.857523564	4.036478739	3.595132664	2.232218451	1.689710059	2.966077595	2.570650257	3.561365752	5.938626311	4.742318311	4.378159003	4.033021712	13.92359595	11.10333314	2.029465944	2.679255813	5.728616508	3.582554708	7.688805223	6.006814694	6.345410612	3.61148489	8.889411993	14.80943137
AMMECR1-IT1	0	0	0	0	0	0	1.711594643	0	0	1.316219113	0.152139331	0	0	0.579377824	0	0	0	0	0.32007882	0	0.96128922	0	0	0	0	0	0	0	0.860773659	0.259364283	0.590401399	0.977495349	0.674499334	1.325976431
AMMECR1L	9.280188121	28.59903258	7.383181942	11.16052946	9.010539656	0.44139389	4.004814075	4.633903293	9.445311842	2.907998276	10.41555257	10.18775431	18.32605956	10.22335353	4.897209273	9.930954818	11.12862822	5.254950009	9.881500776	14.45277593	8.370727236	8.35677457	7.982057672	7.867346911	7.187073472	7.906290897	10.54526104	8.253049712	10.71322855	9.23568918	10.71933201	9.509912222	10.96794569	11.76671191
AMMECR1LP1	0	0	0	0	0	0	0.489317782	0	0	0.439000548	0.101486522	0	0	0	0	0	0	0	5.818222293	0.634869958	0	0	0	0	0	0	0	0	0	0	0	0	0	0
AMN	0.015207722	0.015177074	1.648377464	1.3468023	0.374794469	0.047612577	3.129625701	0.958276817	0.634222925	2.979978431	0.845051137	2.411229874	1.255783732	0.402266039	0.286546005	2.931055555	3.051318368	2.477891031	0.946905585	2.054223143	0.243756959	1.12745956	2.341958182	7.380024849	1.145236271	0.509866686	1.209345726	1.716405854	0.493703531	1.102393105	0.362392852	0.62094894	1.528662651	0.088336756
AMN1	0.633942278	1.721436434	2.215916232	1.797920086	0.784478753	13.13747236	1.932001197	0.33592712	2.274193119	1.328886949	1.455894831	1.054425667	0.373519284	2.174502896	0.574342762	1.786941314	4.536218078	0.349918815	1.292637565	1.671128748	2.177387781	1.123696802	1.527490105	1.627019417	0.299622202	0.44688399	1.079516122	1.215954499	1.643653363	1.366228757	3.507390844	3.067048788	3.088373872	2.264012987
AMOT	2.426638776	0.485179023	1.898749154	0.217172397	1.135764859	0	0.37108421	0.023377662	2.260628828	1.346175405	0.45174752	3.007656177	2.708549329	0.501767977	0.994531631	0.313376794	5.519261254	1.300757739	3.051873623	1.868300122	0.697731802	3.385150104	6.86473266	0.071193208	0.073318459	4.873969176	0.121048367	1.771676824	1.036557976	2.502069115	2.512747519	1.519945133	1.978826746	5.273767695
AMOTL1	13.77193156	7.037215118	5.564516695	12.0244784	17.17606694	0.02204365	3.554035087	5.395253997	28.04855412	2.520195624	10.89522284	5.98622557	25.04434083	12.07327255	2.793134953	11.40401551	10.82016232	4.546696906	18.65875323	27.2749007	6.045776375	14.60107818	1.634390832	29.24327281	9.184581301	8.860253908	5.202657132	4.852864745	19.66343497	19.08725726	21.34112787	3.195616336	14.3810362	10.87122974
AMOTL2	24.30736206	8.601981922	6.578573357	5.039749674	15.16684681	0.138624686	2.475699395	1.302016989	5.567624864	1.6966887	15.61805323	5.30424905	7.955074392	5.200821247	4.876420048	8.678689802	4.526350899	4.509166871	15.3037686	6.045030374	5.857856187	18.63344678	1.838359935	24.33562282	0.688266358	9.939942262	8.40863095	16.8628182	4.256794734	11.40878639	4.008271995	2.498191239	7.855647287	5.735419605
AMPD1	0	0	2.252469838	0.399394272	1.104296049	0.143548366	0.890149805	0	1.531880712	1.437506013	2.58930578	2.752468711	0.315507853	0.830505777	0.957311017	0.658651958	0.847998342	0.196080224	0.626319061	0	0.507437194	0.39148164	2.024796593	0.046210227	0.086681219	0.368509248	0.52344815	0.265376183	0.09792627	1.208593797	1.056764866	4.703494819	1.917186832	0.499366362
AMPD2	7.476618284	8.68102816	10.57428971	9.326162255	8.622991031	24.38864759	3.739411961	2.977129275	6.330715673	4.437103299	6.410956981	7.293295969	4.560552029	8.670032914	6.349257701	9.390411964	6.755559309	5.960821573	8.790040878	8.069922482	8.188442763	12.54667148	7.234844912	5.458421334	5.52731777	15.54245642	14.06035005	7.706796474	8.121367299	8.999328599	8.373826667	6.740724562	6.88966633	9.729478632
AMPD3	2.291722203	10.43728904	11.37123075	16.76659922	3.53822303	8.759746909	2.120281013	1.855025193	10.79495832	5.000198796	4.824740659	9.028416563	12.33663868	12.27299294	3.156868444	7.707373652	8.254396776	3.598515192	6.826506606	8.78348148	10.4315942	7.615833362	8.55644646	10.67677663	6.54802408	9.893078745	5.474545916	5.468248199	15.91460316	15.13509142	12.80718217	9.869688065	10.92646301	10.80708787
AMPH	0.104469893	0.550489377	0.06843025	0.709817729	0.14979849	0	1.241266206	0.028212474	0.154468822	1.11362506	0.325590586	0.259262829	0.188217666	0.980398564	0.434119973	1.050520267	0.302121181	0.895327492	2.501027526	0.592092835	0.832463502	1.822277946	0.269713106	0.094761302	0.150102875	0.570003066	0.937693545	0.423263083	0.599761916	0.521498922	1.34676153	1.94174156	1.01224612	0.537046253
AMT	0.065580767	0.227024829	0.321218285	0.267780444	0.137747611	0.153990973	3.461530164	0.041508572	0.069928481	2.377372096	0.10397688	0.077702645	0.146153125	0.070708092	0.025047605	0.058880535	0.013783137	0.099913555	0.281252691	0.301994137	0.40357083	0.102429382	0.118351219	0.030982405	0.197597276	0.220247997	0.029044502	0.183856677	0.189090071	0.197515877	0.365070687	0.688798498	0.405252217	0.205349135
AMTN	0	0	0	10.91393097	0	0	0.396833418	2.338316224	8.201502658	0.712052963	1.069963494	20.23580687	2.685232655	1.958961905	0.277576739	18.71894262	3.818606836	0.291378617	6.103798163	0.643594063	0.208016684	20.82943454	0	1.716729976	3.542269391	0.06258413	14.56462755	7.426993058	0.523872493	0.05612473	0.558945586	0.137950163	5.585671027	0.890480497
AMY1A	0	0	0	0.040949206	0	0	0	0	0.013366901	0	0	0	0	0	0	0.016882613	0	0	0.053761742	0	0.043056547	0	0	0.014213565	0.017774552	0	0	0.054417125	0	0	0.066110815	0	0.011619657	0
AMY1B	0	0	0.802599969	2.124218152	0.033911644	0	0.117542489	0	0.301270711	0	0.493670619	0.382587316	0	0.174073993	0.030831949	0.144956108	0	0.025891999	0.038467056	0	0	0	0.017139123	0	0.54368882	0.027806231	0	0.014600996	0.051723867	0.049872618	0.04730294	0	0.187064527	0.197820967
AMY1C	0	0	0	0	0	0	0	0	0.041034421	0	0	0	0	0	0	0	0	0	0.027506774	0	0	0	0	0.043633554	0.02728263	0	0	0.020881572	0.073972736	0.071325178	0.338250801	0.029218611	0.035670638	0
AMY2A	0.01240869	0	0.058057036	0	0.041701674	0	0	0	0	0	0	0	0	0.042812297	0	0.200536617	0	0	0.141910605	0	0.170479427	0	0.063228734	0	0.046918075	0.034193753	0	0.035910142	0.381633843	0.137990544	0.058169158	0	0.107350202	0.054058557
AMY2B	1.430519318	1.915542829	5.284550457	4.505150677	4.652554436	0.826835524	3.332708513	0.084904821	1.653866296	1.059643361	2.119227161	3.424412079	1.215479253	2.50574528	1.709944598	1.433974087	1.369126792	1.36740239	1.606034258	1.772980933	5.766464896	0.762117808	2.077300099	0.190121371	4.630245889	1.451168997	0.493844423	1.08273081	0.829964029	2.381352591	3.345607926	3.125513764	2.801537897	1.09574841
AMYP1	0	0	0	0	0	0	0	0	0	0	0	0	0	0	0	0	0	0	0	0	0.105431721	0	0.078206671	0	0.043524196	0	0	0	0.118009292	0.085339216	0.107922836	0.139838044	0.113811302	0.050148163
AMZ1	0.057107228	0.920255406	0.455794521	0.52183809	0.237076783	0.078878916	1.291307604	0.232464186	0.525352965	2.080071133	0.310430638	0.115786724	0.453913037	0.956177939	0.143697728	1.477860703	0.677774119	0.094815458	2.644416708	4.121911993	39.3828306	0.558254009	0.524925049	0.142196467	0.450904714	0.578552837	0.297549761	0.320809562	4.408104042	3.619424682	5.007675021	3.325895601	3.138649807	4.01353753
AMZ2	17.15797267	76.53654954	12.3162202	12.15484002	15.06362634	2.454075824	10.25372728	12.27255338	17.60020268	10.4258984	17.07408376	12.38668737	25.71852524	14.13429598	11.78301401	16.08741907	20.9647043	14.22602508	7.510249994	8.489088167	11.47928518	12.67483385	14.44806074	9.251887226	9.868672554	12.08977178	12.98339107	10.87704908	10.5138886	8.942897703	11.97321147	12.13619345	9.159041498	11.3218939
AMZ2P1	1.086625535	2.485672659	1.535208317	0.939454189	0.307736304	0.272353073	0.924436032	0.04121449	1.570922722	0.52633412	1.338435711	1.251968717	1.603931953	1.779750911	0.811388537	1.578511146	2.155463999	1.307948612	0.930866865	1.003359474	1.901050346	1.357744199	1.46199648	0.212264005	0.432788227	1.320536503	0.324435673	0.989325344	1.048273053	1.214413758	1.538173162	0.926997922	1.176964623	1.66883026
AMZ2P2	0	0	0.078187503	0.452881952	0	0	4.28257219	0	0	2.270384576	0	0	0.250897532	0	0	0.080020709	0	0	1.528929011	1.578540784	1.071423681	0	0	0	0.042124175	0	0	0	1.313453467	2.119916542	3.029088727	1.962429169	1.652255845	1.674459976
ANAPC1	3.094395892	8.275068571	5.477779597	3.763827242	3.110084794	0.033196973	2.634955636	1.005193491	4.620487517	2.881124331	3.560793251	3.25577247	5.648099998	3.024224427	1.023242691	3.798473812	5.770328395	1.412511793	7.127595969	10.59177532	8.837657566	3.058282168	3.469883341	3.326194922	3.055327059	2.975444061	2.28747558	2.546890514	11.3956757	6.930707181	12.41818768	8.215220163	10.89200932	12.67622667
ANAPC10	0.729154575	1.364409533	1.273229833	0.945173246	0.606779953	0.012229546	0.667356451	0.580183725	0.970016691	1.632903411	1.151340127	1.274578315	1.818036144	0.7906547	1.082131874	1.2999649	0.954508152	3.153899673	1.409670444	0.368977799	1.347611843	0.826481886	0.539620841	0.5590344	1.713267137	0.796535988	0.565894639	0.859127516	1.721951816	1.87912348	2.093594433	1.349768014	1.699317003	2.337046351
ANAPC10P1	0	0	0	0	0	0	0	0	0	0	0	0	0	0	0	0	0	0.108690513	0.161478614	0.840260666	0	0	0	0	0.08008139	0	0	0	1.19420734	1.360822816	0.694995891	0	0.994671887	0.645883087
ANAPC11	5.327934472	11.16261149	5.199038585	7.616277839	5.097138213	8.006225663	18.49626078	52.56421063	6.552138328	21.82008238	5.192647228	6.108009919	8.95630049	6.305697464	13.56319422	5.334939105	6.273685609	15.99712743	2.497044009	5.104578332	4.017506228	7.62189314	13.19185542	7.692160998	25.99978446	6.704319122	12.58476334	9.054938048	3.402562177	1.25739186	2.919825938	3.066887569	2.790016097	3.866408433
ANAPC13	37.31929953	25.0187016	15.96362994	16.11791316	17.63730378	4.852698467	14.30450738	9.453379327	18.58019106	11.58150069	16.49837862	18.59972367	9.330856894	17.17125192	14.48997056	15.63276963	15.42663743	16.04942818	9.172313821	3.508201501	11.91041012	11.95082109	13.75252208	13.81032489	18.2612048	8.858718634	7.522653318	17.21994063	8.955749676	7.512636527	11.06858714	12.69437793	11.05556908	12.3523918
ANAPC15	0.972130226	1.822127995	2.149952939	1.126706833	1.802810282	0.115092629	2.283822435	1.351243437	1.997663223	3.841825818	1.59865033	1.745764998	0.889208239	1.366978973	2.121661608	0.894813601	1.112561632	2.096147246	0.529412367	0.6713425	0.785636372	1.57194105	1.304285448	2.284745489	1.544406966	2.093540098	1.746273415	1.678521998	1.130605152	0.797416972	0.813773	1.017209	0.807693111	0.818547437
ANAPC16	8.867288584	13.58396539	24.4772573	16.20273161	16.82817498	3.440388573	31.15240228	14.51605514	24.70264559	22.92554471	19.3241932	17.85391926	25.91268438	18.58554687	18.82256277	15.54123745	12.33575151	26.42848528	11.22276364	11.46816451	12.01040176	9.528017084	13.22013777	9.362363996	39.06771722	15.51950377	10.0671599	16.69258536	8.082667641	9.152847973	12.64526058	16.44815891	12.61493262	13.8635258
ANAPC1P1	0	0	0	0.013393101	0	0	0.161189289	0	0.065577923	0	0	0	0.069251519	0.031828335	0	0.364434304	0.015510753	0.047341892	0.193420133	0.130710349	1.288534211	0	0	0.01394633	0.008720183	0	0	0.013348502	0.283721517	0.148182038	0.410829645	0.252152149	0.193820246	0.160756979
ANAPC2	6.13113647	7.417618565	17.01840173	18.37372924	14.66167162	0.730997721	14.05214309	10.15860384	10.21673465	9.455356127	12.61371079	16.57242822	7.0839746	14.08994589	7.728591006	8.02029477	9.661650155	7.411148516	6.964006079	10.58637205	10.83120761	13.7117984	22.41385673	11.69401665	30.83743644	14.42878444	12.41383285	13.63899762	10.68271153	10.88804307	8.188662541	14.85607858	10.64468938	9.634937948
ANAPC4	4.160987621	10.72180467	11.78530719	9.659154981	5.851211187	0.811745516	5.271625364	2.768910885	7.296439164	4.532472701	6.674032105	10.198713	9.64326708	8.27866084	5.08936988	11.1455318	9.960505231	5.794013635	6.960689273	3.419859951	5.706586861	6.184819736	5.519456151	6.029185914	6.716813227	7.737913051	2.91362918	4.915812849	5.767149055	8.127529703	11.70125702	8.256070608	7.616666476	8.663215631
ANAPC5	12.32520723	12.44746027	19.01094022	18.29959263	14.30665676	1.375358785	10.32358182	6.668306216	15.77050453	12.2276317	14.15103513	16.79443948	14.31176295	16.46090023	11.66805351	16.03096269	17.37925436	17.79460863	19.05972603	20.61237618	26.66173623	12.75992959	10.73219708	13.38369889	13.62825928	17.03460014	13.7424489	13.22267816	15.46818974	18.83596846	21.13390127	22.62158816	21.06158663	18.1832047
ANAPC7	5.502841846	8.026406444	10.98896798	11.59099691	5.58487362	0.165657538	15.29460758	9.234967655	11.54585281	9.892014185	9.757956939	13.67152759	12.68104911	10.39893525	6.646493946	10.70469737	12.8965137	12.14370936	11.24330789	13.82795422	11.01182478	8.633965025	8.39464471	9.948537346	15.8902321	12.5662924	7.281231321	10.53723925	9.693641449	9.976266501	14.06934197	9.990868593	14.2944694	13.36538679
ANG	3.820973933	1.109465318	1.676001076	1.099901411	1.291488208	0	3.261434188	6.866146732	1.123941403	2.581814413	1.223551314	2.469402902	0.216362569	1.335354465	2.163885379	1.153389394	0.526139934	1.943964024	1.035947413	0.653405497	0.414833271	1.090686679	2.965236008	0.821653378	0.638299079	0.83961206	0.700236546	1.048576147	0.802009303	0.773304585	0.752761783	2.017432709	1.160218676	0.681629263
ANGEL1	3.198242034	4.749217303	5.905610778	5.56016037	6.137172215	0	3.828157657	1.016405618	3.602123552	3.367347751	4.165045462	7.214141141	3.321530231	6.328070008	3.938038841	6.316608166	5.161322828	4.122071598	5.921083905	5.150709176	6.297523484	5.496522869	8.594283971	5.145902117	2.64485833	6.951375658	5.052138871	4.447130129	4.696057788	4.496221776	7.16496833	6.973544933	8.635964862	7.090558556
ANGEL2	5.606312793	7.278040984	12.25578368	8.477656348	10.36329776	0.106408482	3.845946308	1.262035159	7.165300224	3.272864932	7.20831175	8.033014313	9.446215082	7.197720355	3.891830172	6.358753879	12.99102536	5.668607598	8.415530297	6.053994623	10.6359465	5.625933785	4.898627894	3.689685912	4.002132401	7.470249422	2.775378632	4.688400702	5.71594938	9.710889622	11.82802989	8.850781489	9.353041263	10.89700079
ANGPT1	11.03902996	5.979926753	0.97778621	1.458269719	1.328786478	0	0.346394154	0	1.07103984	0.802832723	2.275046481	0.785814674	0.40925724	1.732768862	1.544633943	4.182816475	1.272188582	2.73418853	3.029264485	2.752773159	0.945712775	4.239971422	0.420903958	0.159842782	0.199888902	0.792126493	0.897508262	2.500445155	0.465754266	1.820833326	1.134563799	1.250989419	1.674238018	1.925248346
ANGPT2	0.208575877	0.176932198	1.744371854	3.305704017	0.61917907	0.261205057	2.692824694	1.496177245	5.658934366	4.931741879	1.757394538	2.120814586	28.44443532	5.307239832	1.078098836	11.67292489	13.0165119	4.089747256	9.236624365	8.15664992	9.408602282	10.51153748	0.578637018	1.009026731	5.090008608	6.988097793	1.962442348	0.980863665	5.773345509	7.293423166	8.702037323	5.609559289	6.221001359	7.87886118
ANGPT4	0	0.105557911	0	0.241307824	0.361105343	0.011826777	0.410694865	0	0.171860159	1.539647026	0.164275339	0.173605801	0.037809908	0.330174734	0	0.018088513	0.101622634	0.23262931	0.489615865	0.556648304	0.126863041	0.157335123	0.085549	0.076144097	0.004761041	0.222069266	0.047587599	0.058304063	0.438900683	0.180478936	0.265623811	0.346724184	0.385938603	0.191996897
ANGPTL1	3.398143154	0.476577064	0.777141966	0.904299989	0.031011765	0	0	0	0.75764759	0.271230871	3.611643766	0.25047598	0	1.074521978	1.184207786	1.118479283	0.500368785	4.04004201	3.100028747	1.843557511	2.171078625	0.847469942	0.599511702	0	0	0.324212645	0.14712581	0.290415227	2.802573301	9.962469436	9.092276961	19.21123243	11.43590377	7.319104513
ANGPTL2	85.92825116	10.84252647	5.737704182	12.27381125	4.619953574	0	0.917067166	1.523002056	16.08338279	6.265663264	6.166982854	5.427178923	10.56976015	11.54407335	12.79546507	20.16132965	6.710133699	7.606435417	10.43494814	11.77272388	9.942558296	18.68285846	4.464175132	1.510625264	1.791772195	16.72974862	22.12894331	13.07417264	6.829306052	14.77856216	9.084499793	4.812618528	7.948544455	4.953391582
ANGPTL3	0.130440145	0.065088632	0	0.052603981	0	0	0.295447568	0	0.020605592	0.39759942	0	0	0.149599262	0.037503572	0.022142083	0	0.012184293	0.018594438	2.375772734	0.30803402	1.543179769	0.036219029	0.049234107	0.021910757	0	0.039938303	0.119818253	0.041943046	1.913003243	2.283283537	2.692184962	0.711603537	2.212150276	3.1017719
ANGPTL4	2.305826488	6.605237385	2.674892563	9.533146837	6.260974864	7.620180009	20.66976623	153.2558079	0.903881495	75.49102599	3.077695308	4.840594165	1.798621264	1.947959516	1.464169768	3.544124272	3.174936191	1.667843219	6.312239342	7.36782957	4.23691516	4.481776545	14.40871261	24.6451874	11.50803775	2.471001498	9.716181754	4.338790102	13.20565342	9.203879102	2.691178978	2.439954145	5.113117183	8.205771006
ANGPTL5	1.263118658	0	0.302470294	0	0	0	0.173782202	0	0.197963356	0	0.288345151	0.102843842	0	0.068629848	0.36467113	0.125015461	0.066890123	0.076560716	0.075829484	0	0.22773786	0.074564091	0.135144298	0.030071773	0	0.328883833	0.023492358	0	0	0.073734812	0.046623759	0.211440084	0.098335272	0.151651603
ANGPTL6	0.097187178	0.387965253	3.852434395	2.241879868	0.217743541	0	6.352306549	0.2369408	1.67343675	6.094076387	0.156534002	0.96773493	0.405316662	0.577485083	0.42893306	0.833796704	0.108937972	0.083125069	1.193801543	0.734423157	1.137415388	0.229378882	0.880389814	0.506077199	0.326641011	0.490988427	0.624911799	0.40625715	0.498171275	1.307595556	0.961804754	3.181171247	1.521423849	0.611573059
ANGPTL7	0.50513014	0.031507008	0	0	0	0	0.735507158	0	0.014961612	1.23726361	0.209752416	0.145090389	0.078998717	0.199695071	0.032154499	0.056690274	0	0.148514561	2.32679282	2.683942534	2.072312767	0.026298446	0	0	0	0	0.037285458	0.030454624	2.103760822	2.561587349	2.170608895	4.165492917	4.057845857	3.610365242
ANGPTL8	0.019257312	0	0	0	0.388306348	0	6.505299206	0.260025353	0	4.075382441	0.418725257	0	0.252983216	0.265765298	0	0.034579677	0.323785388	0.321183576	2.606103741	1.964566931	1.807899702	0.072186332	0.261669417	0.349353848	0.127423046	0.636792246	0.318405007	0.445837773	0.740332209	1.332491955	1.331541012	0.194950013	1.451792043	1.216472245
ANHX	0	0	0	0	0	0	0.59605483	0	0	0.802142514	0	0	0	0	0	0	0	0	0.065021806	0.038667847	0	0	0	0.041257219	0	0.018800621	0	0.009872168	0.139888187	0.059010634	0.015991463	0.041440996	0.050591959	0.014861405
ANK1	0.248624222	0.463598538	1.020393135	1.355165051	2.689875755	0.051210305	2.591268204	0.022086143	0.555019139	2.803440672	0.972133556	0.702856725	1.09691097	0.443949129	0.343182807	0.830232449	0.271351284	0.579192911	2.377783426	0.605666175	0.973796039	1.42520824	1.014977603	0.402241645	0.096892624	0.907478581	0.347719092	0.552252694	0.793718761	1.713864962	1.119488308	0.958199442	1.371940495	0.769594822
ANK2	3.00599415	1.114335667	2.046755827	0.795525518	0.111474482	0	1.625832438	0.069800484	1.080368938	1.640976534	1.889749315	0.516717318	1.052606748	0.510536172	1.180672142	0.573192673	0.317243587	5.668809041	2.125821998	1.256149122	3.160417657	0.434378929	0.243651287	0.197327862	0.03786992	0.46473971	0.157206981	0.42822805	5.551267434	0.675460079	3.497109404	4.851161621	4.096799376	6.347950083
ANK3	0.079995209	2.839612487	4.122422425	1.497777895	3.365117026	0	0.894344429	0.242102547	3.783202529	0.944115121	1.686077278	2.272377525	1.085408872	2.268262823	0.181210828	1.682457734	1.818082635	0.730213197	3.492928545	7.058661986	4.05925709	0.400966601	0.730899871	1.041154439	1.231597628	0.997034781	0.483237819	1.041760034	1.802793039	8.028986208	4.610986749	2.338255448	5.317122596	5.551961992
ANKAR	1.055285991	0.551071693	0.942509298	1.104519147	0.476529862	0.144065669	0.571748878	0.027614711	0.814132037	0.352656658	0.852315818	0.951635965	0.859738725	0.663270888	0.456166132	0.448028415	0.790878705	0.493279	3.80459094	1.437278107	2.884669014	0.275982965	0.555786206	0.179323448	0.266780344	0.507205355	0.212549127	0.864101045	2.243385742	3.330556303	4.395686064	4.546533597	4.352437313	2.441234877
ANKDD1A	1.66791397	1.776455258	3.147725584	3.717027945	2.313310955	12.28689727	3.374199274	0.331195752	1.640660512	4.723936767	2.057140454	3.413955833	1.92020477	3.24805288	3.026362855	1.971508023	2.796514031	2.22978339	2.974332916	3.508487731	3.594508488	1.582022917	1.737868274	0.692181712	1.161489932	2.851674883	1.081477987	1.588672947	4.023318577	3.902411154	4.216023477	4.50266852	4.295930751	4.60503091
ANKDD1B	0.143302055	0.729367593	5.891782401	0.249656859	0.971212154	0	0.709438833	0.278150789	2.200353796	1.34785322	0.311591718	1.407712239	0.134468457	0.543860747	0.186089152	0.334519183	0.060235706	1.047952458	3.045544621	0.629437735	2.460982291	0.116386826	0.121699763	0.444114441	0.250598472	0.394887393	0.084621088	0.559857359	0.67945995	0.770233803	1.704611157	2.45169658	1.762196792	1.412470996
ANKEF1	0.020250811	2.746538793	4.131025195	4.592332025	7.926320491	0.104612569	0.896395396	0.738288665	4.186230731	0.412690713	2.179621578	3.650570239	2.401914204	2.529260689	0.847700983	2.73454774	1.899932564	2.286332506	3.165147442	3.408768563	5.211989475	3.699370548	2.084406155	3.306395363	3.273352637	1.445316719	1.707641918	3.041592118	7.401191704	2.897556215	5.154767706	2.086977603	3.148487405	5.765361404
ANKFN1	0.11307828	0.954526206	1.627606322	0.036481822	0	0.044253407	0.384184287	0.053015972	1.152159857	1.501811625	0	0.443891834	0.058948762	0.108372552	0.081578426	0	0	0.398957094	0.490939781	0.080110208	0.251732647	0.035322973	0.032010706	0.113966326	0.053444555	0.060589251	0.014838598	0.09090084	0.144906849	1.113882771	0.114115661	0.095394985	0.698760107	0.078683391
ANKFY1	7.964541997	7.071243733	9.440869691	11.48793445	8.133592555	2.346027116	2.312107382	0.436364253	6.933956956	2.627800697	5.582215101	7.861969833	5.252636977	6.776273981	2.517642647	9.749081031	5.796815554	2.328255471	11.87451054	12.32717825	12.86717619	9.35567411	6.122228118	8.543177848	2.904232143	8.516942199	4.130874907	5.794831318	10.40513501	13.26223992	11.5409257	11.00599686	10.9605664	8.859694091
ANKH	28.24469	18.30149754	14.0187063	24.97805484	11.67031231	0.697319385	6.628195547	6.878286841	26.12467656	5.861657344	14.28918084	7.415484296	23.09860671	19.79278494	10.65020943	16.14957464	20.42088661	15.49037381	33.21896721	34.12897868	43.48017757	25.687509	6.590414617	3.139399038	36.63037022	27.25908673	5.652592115	15.93372498	20.11688053	21.24764244	20.27988049	13.71952147	18.77437103	30.3843174
ANKHD1	0.256180765	0.256720939	1.109450964	0.660859968	0.683061724	0.427541595	0.542572073	0.07504305	0.403350211	0.56422068	0.786442997	0.623941495	0.603952432	0.759691203	0.268465789	0.585473341	0.302580996	0.36941486	1.117837299	0.839958523	1.284700305	0.298935601	0.312858321	0.316872797	0.084055224	0.347135447	0.077513799	0.291035496	1.280598136	1.585311718	1.714533835	1.928995677	1.805465294	1.976152743
ANKHD1-EIF4EBP3	0.151012172	0.238448692	0.515391968	0.315346655	0.271132307	0.461457248	0.349406277	0.048881797	0.152935666	0.227000108	0.498531925	0.470597521	0.287288877	0.381843573	0.300235754	0.341745006	0.194777458	0.342367955	1.00546499	0.328281023	1.184196866	0.090468041	0.217845249	0.175132092	0.228785884	0.199516118	0.241869145	0.275383635	0.917222946	1.441614344	1.192781956	1.803100117	1.825434317	1.446447453
ANKIB1	16.48618494	14.97281972	13.92471549	14.976641	16.39980426	0.690305571	1.904633438	1.566639075	14.48315936	1.449871657	9.103618564	11.35126763	19.70702761	12.74139595	5.9295287	13.03723645	15.20088837	6.335605051	15.60798377	13.26389594	19.04509439	11.96929704	10.61502545	6.162208268	4.652358115	11.44165175	4.989526397	8.574646881	18.21011645	15.79517569	18.72860055	16.89365174	15.82323479	19.05281342
ANKK1	0.009065317	0.081423423	2.979601958	0.210577905	2.416942135	0	0.950383961	0.153007605	1.495055491	4.547491438	0.558488377	3.687071804	0.578442104	0.031277036	0.249290195	0.130226157	0.929767562	0.883915764	0.812116846	1.36153092	0.871820501	0.181234558	0.692887624	1.548638455	0.771222624	0.199845244	0.438958052	0.773920232	0.464678621	1.14252063	0.690562837	0.596518525	1.07555623	0.296198446
ANKLE1	0.118781303	1.165662201	0.887651253	0.651469863	0.266124216	0.371882375	2.152321871	0.133655508	0.412804667	1.396523599	0.39458608	0.978049065	0.619218016	0.591958878	0.352852611	0.746519894	1.320334938	0.380980195	0.566012176	0.448802719	0.45330618	0.354553751	1.71488231	0.179571206	1.73410203	0.745556028	0.452022191	0.744785804	0.405906996	0.733835956	0.2938773	1.068865747	0.799246166	1.645847538
ANKLE2	4.717867782	6.607670943	11.67847923	13.09378752	9.372781949	2.838186066	9.671035278	7.143764975	10.37190498	10.9282366	11.38927958	10.57534745	12.78531114	10.71329281	4.282705075	13.1240266	14.99004719	7.432812846	12.20876771	26.28936805	12.0189634	9.038216132	4.823070625	10.36014052	9.155675098	10.41093098	13.44460786	9.614492087	16.01307674	16.30548044	12.15325455	8.540901735	11.99383809	12.83491091
ANKMY1	0.796206047	0.691180363	5.847092713	2.317838543	2.379251823	0.240925364	2.354526509	0.266694775	3.783990734	3.249032463	1.253071602	3.92911207	3.269636218	1.713372225	1.150560662	1.455513031	2.742978788	1.416414381	4.239949739	6.815379063	7.616782718	2.097418522	2.471196562	1.206790721	3.381001816	4.897026877	1.250545881	2.016158764	2.950504777	4.381455269	6.688082168	6.996702793	8.934809462	5.100208449
ANKMY2	9.168160712	10.61149197	11.38022672	7.128447609	6.831544667	6.355661762	3.027975247	3.1338681	8.963504886	3.169371688	4.69515623	10.26814441	9.338636481	8.356393354	4.450333683	6.964521334	7.145571387	5.791216368	6.74781444	6.220402018	10.52490441	5.557698374	7.835149303	4.640873317	5.842574347	4.832233846	5.642907157	5.898700085	4.462624332	4.486438651	7.543443238	7.351541758	5.384941476	5.60830067
ANKRA2	11.12483119	7.398660785	18.37918952	15.13526714	13.04775695	1.060700419	2.68256804	0.852135548	12.35347498	1.943885843	13.46536072	14.34888832	10.80476054	16.45629668	7.090629422	8.588608499	13.52232013	9.886381127	6.044000578	4.869385726	8.37623104	7.625372456	7.597356018	3.682350288	7.058064712	12.04513847	5.282644078	8.971458198	4.403978957	4.892064919	9.176201053	9.092207588	7.826881136	8.112941163
ANKRD1	7.283292561	10.15468173	0	0	0	0.195610943	1.039707567	0.743204096	0.186116707	3.637892618	0.086255851	1.7433391	0.134006413	0.08212	0.399989624	0.256438268	0.460220271	0.213756178	0.499041536	0.067448918	0.218002325	0.460973624	0.121281593	0.719655982	0.157492051	0.869046584	0.744917857	0.12054122	0.122004553	0.102933152	0.041841231	0.337335434	0.191204713	1.244302881
ANKRD10	23.13361539	18.89919206	42.83443166	32.70888534	16.00457182	8.544360232	32.55695114	8.110569994	26.07987013	30.82730543	36.29673348	45.92618759	24.41982255	45.66852372	37.21100051	40.46510266	28.36059129	91.09818032	44.61558897	24.83579136	78.09738623	34.87113455	30.00860921	11.16605872	85.07904436	40.37210621	18.64692904	31.48715838	29.18212288	44.24093038	43.63697753	44.17346834	42.38187721	49.96366008
ANKRD10-IT1	12.98287064	18.86214315	35.2270864	25.17429244	16.32464157	1.797315264	20.23288254	1.192541274	14.77485366	4.153493938	17.7101592	26.43360983	20.00040133	24.22496368	15.56173267	28.22920542	15.64158639	31.42460105	28.73027493	8.008884523	27.84049792	22.25489576	18.00122048	5.785809201	8.265000057	21.70085158	5.215303442	15.20763094	17.35400393	22.95315545	25.22065625	19.93819577	27.6154944	27.99141961
ANKRD11	20.6363909	15.08103617	18.91257707	13.27638311	8.690644615	14.31737635	4.475553897	3.10524642	14.24787539	5.206128456	13.316922	16.75144895	10.86153117	13.86497041	4.908124706	15.69972402	13.31958407	6.294917916	17.35889856	15.54224793	23.8221353	12.68168208	9.860837306	8.741065581	4.687905698	20.36900012	12.13427062	20.58918767	15.63087693	23.33170328	14.78831146	19.37044445	16.31303778	19.96641762
ANKRD12	7.631425099	6.230001728	13.3805523	13.41246938	9.154034807	23.68796431	4.511945009	1.281569821	16.53160676	3.133916418	8.014639622	10.50835969	7.272833857	8.034912812	3.06301525	8.391224775	5.180959965	3.361439516	12.22302955	3.600686058	13.85621678	4.760546798	4.770156913	1.856968824	2.485738895	4.189985043	2.351966205	2.990093792	15.469793	20.39089729	21.21909228	30.50159705	20.63069509	16.85138524
ANKRD13A	13.81378878	8.557457788	18.43658845	17.76618927	7.850365668	32.31593537	6.270723885	3.23419357	17.50739439	6.454711667	15.44431554	14.18683456	4.955186439	12.83540625	6.246477415	11.24881583	7.267889449	5.669090116	11.1891717	7.990723787	10.10330665	10.00150305	10.90141939	11.82957285	4.298049916	7.262590292	6.872374458	7.427771035	13.5834475	12.41628694	13.28616013	23.78075319	18.6286339	8.05818552
ANKRD13B	3.469589593	2.71680704	2.136691918	8.283371704	1.23578096	0.027852938	8.359517645	3.97413654	1.905667037	7.623861952	2.460990651	1.962501877	9.316347896	3.345666194	2.201801814	5.218474635	8.994776003	12.3420527	2.362687083	15.02548217	2.485238863	3.66830543	3.163145713	3.236816336	10.27074581	9.683479665	7.964140033	9.749038367	3.02492793	3.458956795	6.895103315	1.09875516	6.465017905	13.7587945
ANKRD13C	11.59901648	8.677894057	10.50363602	7.664497274	9.100645415	0.938750084	3.731558351	2.404979864	10.11445345	3.334445623	8.451430904	7.835141484	6.48327596	8.143457928	5.645749279	7.215691065	9.850185671	5.273819796	10.07239984	3.093747558	8.356249747	6.494004961	6.329047173	5.679749754	4.074617805	6.949004043	5.133205448	6.556168163	10.5222555	9.012025463	13.14288763	11.12990624	10.60403059	10.03702116
ANKRD13D	2.981630833	10.81095429	13.67657895	14.22675169	10.19109482	26.59790998	24.7376423	14.87011424	10.07597338	17.28451489	8.145717975	18.73340133	8.290370061	11.52262395	8.893664434	8.912738555	10.61058801	8.787782575	8.426786851	17.26035377	9.197770966	11.28743722	12.06163368	20.64585004	37.1658177	20.24758655	11.12514325	14.87192882	11.0492084	10.44347483	11.43023951	10.64167939	11.20385577	13.49919402
ANKRD16	2.86408294	1.751867942	3.701292633	2.414383416	3.260173894	0.57851071	3.766739176	2.170147029	3.240042477	5.551871596	2.762231553	2.866045054	3.800112015	3.745453191	1.964304597	1.72813601	4.595497966	2.864540418	3.976945338	7.418058019	7.651158276	1.539219946	2.14463707	2.479196037	4.126482242	3.627935946	1.745822401	3.219598386	1.598333435	4.024055076	6.478492497	6.523725909	4.767155109	7.496502837
ANKRD17	16.10988983	14.46031181	13.23185519	15.57719102	13.60352564	3.467282523	3.292038911	1.581208189	12.79357973	2.514063761	10.30906949	13.15891026	16.97224645	11.9302179	3.887321966	16.56237286	14.68272087	5.409866738	30.15849788	36.25236233	27.87774662	10.65242347	12.00214243	14.13909757	4.331617148	10.35582596	5.525109154	9.030494169	32.41649688	29.20458624	36.2951368	25.53523165	27.14935434	35.37686801
ANKRD18A	0	0.039890261	3.979222471	0.528718115	0.567167931	0	0.87947405	0.779585722	1.243893129	2.506351235	0.547219612	4.623001673	0.52509641	0	0.040710034	0	0.43310188	1.772046833	3.504600527	0.2642947	0.691519162	0.149831219	3.39453526	0.698268506	1.9185405	0.061191536	0.293727568	0.044984174	0.318711876	0.488395221	1.327234145	1.218421037	5.077163387	1.025450973
ANKRD18B	0.293541672	0.024078089	0.597337218	0.256867653	0	0	0.327882737	0.502236949	0.445920921	0.69339151	0.692185902	0.644490416	0	0	0.036859366	0	0	0.098020025	1.410270453	1.071133039	0.294639988	0	0.013659796	0.589667583	0.007602058	0	0	0.017455382	0.154588747	0.298111721	0.183788518	0.044778257	0.904476313	0.197077914
ANKRD18CP	0.1501618	0.023661975	0.536170366	0	0	0	0.276185406	0	0.516868467	0.681408401	0	0.340512049	0.28181069	0.027267698	0.024148245	0.085149553	0.093017675	0.060837508	0.587500379	0.515112819	0.488612343	0.039500619	0.134237289	0.095583838	0.14194292	0.021778437	0.018667753	0.022871627	0.567157409	2.363208977	0.861381772	0.776077684	1.396756842	3.176221418
ANKRD2	0.064925411	0	0	0	0.327290602	0.68603456	15.4094072	1.56156335	0.138459356	13.23113162	0	0.111892588	0.487385604	0	0.297567621	0.233168543	0	0.145769633	0.154690057	0.827934306	0.222997899	0.040562317	0.496243156	0.588917652	0.230144312	0.156546589	0.536746139	0.117431857	0	0.220611577	0.133155657	0	0.280841741	0.159102046
ANKRD20A1	0.020123919	0.120500173	0	0	0.120231315	0	0.625107764	0	0	0.578352901	0	0	0.050355776	0	0.020496089	0.144543245	0.022557079	0.051636507	1.137939008	0	0.645112407	0	0.148115995	0.020281959	0.215587952	0.101665789	0	0	0.13753746	0.563613139	0.849027816	0.074698448	0.348192566	0.840170984
ANKRD20A10P	0	0	0	0	0	0	0	0	0	0	0.084505114	0.080374329	0.058349547	0	0	0	0	0	0	0	0	0	0	0	0	0	0.036719408	0.089976831	0	0.038416729	0	0	0.0192127	0
ANKRD20A11P	0	0.043688157	0.261712294	0.268343313	0.016346505	0	0.396614868	0	0.214375613	0.648119665	0.176270477	0.092209706	0.045642071	0.218164109	0	0.043670946	0.073604002	0.056163499	1.047643364	4.162679206	2.494825456	0.085087042	0.024784828	0.014706724	0.055173795	0.033508748	0.022978068	0.091495957	0.311657129	1.809025698	0.701147386	0.526876366	9.558139685	0.911180317
ANKRD20A17P	0	1.033832595	0	0	0	0	0.206273812	0	0	0.832780739	0	0	0	0	0	0	0	0	0.877569488	0	0.081095226	0	0	0	0	0	0.08365399	0	0.090769553	0.393843688	0.166022649	0.143412852	0.306392005	0.057858915
ANKRD20A18P	0.095738589	0.143318465	0	1.389942575	0.428996083	0	0	0	0	0.750405409	0	0	0	0	0	0	0.402428383	0.122829116	5.292034889	3.798251467	2.192208344	0.179438789	0	0.14473569	0.63348937	0	0	0.138531402	2.821789258	1.419545001	0.673201595	1.259963518	1.479026447	4.17085942
ANKRD20A5P	0.048583308	0.100700438	0.222937361	0.097662103	0	0	0.021766437	0	0.122204699	0	0.115118439	0.508812101	0.028054447	0.180515449	0.034256634	0.006710718	0.050268426	0.105482573	0.591234137	1.440294477	0.059901345	0.023348113	0.076171461	0	0.024728401	0.015447416	0	0	0.143672849	0.23550211	1.905196833	0.397246999	0.775946747	0.911738486
ANKRD20A6P	0	0.518475623	0	0	0	0	6.724121813	0	0	0	0	0	0	0	0	0	0	0	0	0	0	0.288509425	0	0	0	0	0	0	0.295890945	0	0	0.233748888	2.14023827	0.251478289
ANKRD20A7P	0	0	0	0	0	0	0.340941388	0	0.069353951	1.452939056	0	0	0.091548844	0	0	0	0	0	0.353326444	0	0.06701946	0	0	0	0	0	0	0	0.050009737	0.084384717	0	0.049383568	0.024115361	0.286897766
ANKRD20A8P	0	0	0	0	0	0	0.290577782	0	0	0.286766987	0.036160217	0	0.118598483	0	0	0	0	0	0.266265258	0.782301717	0.045695516	0.008311809	0.011298605	0.010056483	0	0	0	0	0.937691401	0.110961468	1.192767576	0.06397477	0.098654678	0.05795969
ANKRD20A9P	0	0.023677866	0	0	0	0	0	0	0.022487634	0	0	0.013629629	0	0	0	0	0	0	0	0.089645002	0	0	0	0	0	0	0	0	0.040538451	0.019543769	0.0926839	0	0.058644541	0.051680562
ANKRD22	0.067950643	10.11102259	24.89340317	38.19783561	10.27622614	16.52997127	100.0493453	8.487021957	33.67730221	11.93027687	26.37334869	12.53037183	11.34962664	35.82280047	12.64417706	26.18475672	21.11334822	65.61030991	15.74942942	22.91443687	24.67695438	15.58849885	18.25859512	21.01782702	86.90517467	25.14724608	5.585460581	31.08970795	21.66474913	15.95247484	19.51041552	1.650944252	15.20026118	32.32620623
ANKRD23	0.246045381	0.162747936	1.479135585	0.398747374	0.192297807	0	2.199552383	0.376652978	0.455565818	1.480026994	0.238466204	0.828347678	0.655050218	0.957483086	0.16609252	0.369891642	0.683072317	0.991048334	0.796172737	1.053971279	1.152986546	0.243088116	0.417909773	0.155706908	5.030185269	0.268050445	0.108124205	0.554731429	0.747922593	1.873585573	1.716696778	1.256996571	1.527493669	1.501904589
ANKRD24	0.979127147	1.363287265	0.923605174	1.00116874	0.872758683	0	12.2639325	0.266549234	0.718478411	8.334632448	1.154153995	0.843714879	0.859495089	1.443895913	0.772052959	0.756208215	0.672668847	4.673546286	0.802701021	0.671285582	2.916999266	0.420963238	8.967975038	0.660530468	1.74657619	2.059848796	0.26111488	0.914047156	0.418241917	1.008181547	0.635433691	0.378365992	0.325293255	0.81986194
ANKRD26	4.502136964	1.931307004	3.767434471	2.708366383	2.531676544	0.236779786	3.9557244	0.465543124	3.314254234	5.555891651	1.789548224	3.28658233	6.34526526	1.903279134	0.9424536	3.46699469	4.104009348	1.784572023	8.75095737	3.126500695	8.312337253	1.00057292	1.037723046	0.847417348	1.497071213	1.98597627	1.117361741	1.034249172	3.975468672	8.901339071	9.391590363	7.821359653	8.580789567	11.15377939
ANKRD26P3	0	0	0	0	0	0	0.748755922	0.014465566	0	0.53740824	0.465885179	0.354489399	0	0	0	0	0	0	0	0.097148041	0.117747435	0.010708865	0.043671083	0.025913377	0	0.047234165	0.080975114	0	0.26358844	0.095307879	0	0.121467763	1.599415325	0.112012163
ANKRD26P4	0.198330044	0	0	0.287937578	0	0	0	0	0	0	0.089842279	0.256351808	0.37220869	0.29937062	0	0.311617485	0	0	0.803313608	0.140506746	0.113533316	0.092930404	0	0	0	0	0.058557793	0.071744684	0.698925559	1.225291475	0.755403053	0.727820221	0.704701612	0.810024803
ANKRD27	2.740451584	7.540503518	6.596805568	5.441213774	4.940773284	3.238564449	3.248123209	1.351192532	6.266277379	2.444095732	4.84067453	3.653271623	8.564235281	4.391331705	2.084188744	4.597895169	7.123274403	3.600527173	4.800571081	11.84424467	8.080666943	4.379540013	5.89218816	6.323226821	3.452053339	4.833399068	5.361150459	4.568414666	8.037987708	5.334814569	7.772628776	8.926856638	8.444990585	10.14928595
ANKRD28	14.15064904	5.187147211	7.583291025	5.358132481	6.689405621	1.275143856	2.518146647	0.701536342	6.004330009	2.177346946	7.300481908	7.25318446	8.490309304	9.548288864	5.590502852	8.866246245	5.000790078	4.354464273	11.44172498	6.1970129	7.977336515	4.520151564	3.881071934	1.992439002	3.761112391	3.84183917	4.010918007	3.179391493	9.025356088	31.82595722	10.31253379	13.60005591	9.762644863	7.713889093
ANKRD29	1.860992779	1.809432059	18.48750509	12.52997021	3.921780026	0	3.176571519	2.208064218	5.626961369	1.501984977	12.55345876	3.537489152	0.096823181	11.15053009	1.970475619	7.166498644	10.31022651	6.737247165	4.347920948	0.125315045	18.92680857	1.823419291	0.844995485	3.158820762	50.59687822	8.052808047	2.824582013	2.234233404	3.296237167	7.854586153	19.62881414	2.521898501	3.174424442	7.465257536
ANKRD30A	0	0	0	0	0	0	0.984684957	0	0	0.404904693	0	0	0	0	0.007174653	0	0	0.012050234	0.34015156	0	0	0.03520793	0.015953225	0.078096665	0.017756831	0.012941125	0	0	0.096289935	0.087040895	0.066044902	0.057050576	0.034824216	0.071607377
ANKRD30B	0.661431693	0.424349156	0	0.022863649	0.008820882	0	0.733785811	0.006645165	0	1.388663971	0	0	0.110831951	0	0	0	0	0.242455066	0.825479104	0.033470764	0.090150995	0.06395244	0.140430785	0.035712116	0.01488641	0.021698343	0	0.022787512	0.201811277	0.058376474	0.05998269	0.079713763	0.068121258	0.055743934
ANKRD30BL	0	0.028507251	0	0	0	0	2.273723665	0	0	3.246447657	0.051758742	0	0	0	0	0.025646419	0	0	0.045371998	0.13491147	0.087209744	0.011897296	0	0	0	0	0	0	0.048806754	0.182357156	0.078111525	0.221699976	0.123560148	0.010370239
ANKRD30BP1	0.161608139	0.161282444	0	0	0	0	0	0	0	0.084446354	0	0	0.101097397	0	0	0	0	0.027644979	0.328571305	0	0.246698652	0.026924027	0	0.032575462	0	0	0	0	0.110451515	0.093186051	0.025252759	0.087254846	0.026630595	0.070404718
ANKRD30BP2	0	0.151788558	0	0.033456543	0	0	0.134219261	0	0	0.252876343	0	0	0	0	0	0	0	0.076870355	0.017569884	0	0	0	0.078283194	0	0	0	0	0	0	0.011389696	0	0	0	0
ANKRD31	0.090106907	0.303497925	0.20640188	0.305242291	0.147204538	0	0.15306944	0.012673801	0.106756218	0.264848968	0.204089347	0.23940608	0.401624035	0.051814277	0.028679168	0.148318313	0.227253675	0.028900968	0.450842729	0.170229758	1.487262916	0.056294522	0	0.107842279	0.01064688	0.015518829	0	0.076056456	0.038489879	0.14844915	0.805201907	0.50930652	0.310885559	1.688789158
ANKRD33	0	0.019031764	0	0	0.02848395	0	0.444282057	0.042916465	0	0.597893864	0	0	0	0.021931914	0	0	0	0.668747349	0.024232688	0.072054742	0.058222214	0.063542157	0	0.269079469	0.012017612	0.052550399	0.015014819	0.036792146	0.228087595	0.03141773	0.044698405	0.090092689	0	0.027693156
ANKRD33B	5.243339146	7.059917679	2.235833849	7.930387479	1.777222503	8.309716034	1.570405143	0.162532458	16.04895092	0.924602555	3.393766138	1.564148692	17.65641908	6.736177755	1.257841419	4.595244193	10.01408663	5.139462505	4.80434776	32.09120651	13.52755905	7.42391992	1.161276731	2.897021756	11.28264354	6.531104674	0.528833795	1.950739638	21.05843426	11.20538009	16.79267419	4.084620248	6.28083253	16.42405397
ANKRD33B-AS1	0	0	0	0	0	0.317827633	0.525563544	0	0.064145762	0.353639331	0	0	0	0.155666168	0	0.16203427	0.303440252	0	1.633965588	11.12345073	5.165548397	0.11275081	0	0	0	0	0	0	7.516310216	5.68633831	4.230078986	1.507277312	2.788049854	4.766525263
ANKRD34A	0.487187983	1.276291108	0.187452801	0.51186508	0.409321113	0.255888443	2.12814612	0.19475361	0.874924445	0.602938695	0.220693132	0.464000958	0.46918658	0.353871485	0.166487491	0.414391399	0.183228688	0.296073667	0.757551819	0.472307652	1.05684252	0.272332794	0.642395215	0.736521082	0.302975319	0.786074732	0.439103756	0.547263136	0.55860087	0.673259979	0.616032597	0.76575983	0.823939306	0.307195035
ANKRD34B	0.023411225	0.061330615	0.136918805	0	0.236033133	0.439777401	1.193097161	0.019757145	0	0.458746845	0.01060514	0	0.17574466	0.060579826	0.035766287	0.021019356	1.033272876	0.202741299	0.245428231	0.033171324	0.053606685	0.036565558	0	0.362774396	0.033194771	0.233858418	0.027649057	0	0.105003049	0.05785422	0.068591614	0.071100556	0.072334097	0.038246698
ANKRD34C	0	0	0	0	0	0	0.166235611	0	0.060867863	0.708421507	0	0	0.214258689	0	0	0	0.255941525	0.15867805	0.308280318	0.026960495	0.108924107	0.095101471	0	0.014382945	0	0.065542055	0.011236094	0	0.073150983	0.164576617	0.05574887	0.067419392	0.011758126	0.113980464
ANKRD34C-AS1	0	0	0	0	0	0	2.755887644	0	0	11.00659443	0	0	0.057290709	0	0	0	0.025663612	0.117495642	0.261840241	0	0	0.038143825	0	0	0	0	0	0	0.156478944	0.282897011	0.035776105	0.092711808	0.075456229	0.432223215
ANKRD35	0.60227344	1.331417032	4.521716069	4.249926112	1.616102104	0.147998238	5.424884717	0.260044683	2.459283272	6.5869663	7.296512754	4.16390648	0.105143698	0.459083276	1.465769021	2.250989906	0.353246681	4.043170725	1.788700955	1.051816037	0.56125227	0.516280023	0.523377739	2.583293204	1.138617824	0.993855714	6.23623954	2.077353131	0.466668324	1.17683362	0.853562771	0.623886416	4.950740872	0.183056453
ANKRD36	2.642279298	0.807672396	1.924251123	1.867339093	0.860734266	0	0.771575442	0.443127425	1.72248886	1.642480728	1.278768577	2.137794401	2.703157047	1.686983144	0.53724782	1.755995443	2.292187292	0.689114302	12.55645677	4.846175096	10.72720317	0.656094863	0.895949475	0.480656302	0.525942596	0.969049139	0.435230887	0.494904778	11.40193879	15.76162423	18.40178452	25.46146457	20.63821827	15.87630941
ANKRD36B	0.914797696	0.765423471	1.985446029	1.590705216	1.293640824	0.01633496	0.162070105	0.152641526	1.814895903	0.29989618	1.336156768	1.198908173	2.075842662	1.128079684	0.451687374	0.374753606	1.655073648	0.785409749	16.1902164	6.949076439	8.633629388	0.712772952	0.608518587	0.383867009	0.48003891	0.407360667	0.484738488	0.317081622	13.80002856	25.73546405	16.97410561	9.648226139	13.33060888	21.65030849
ANKRD36BP2	0.017578076	0.052627952	10.04395753	7.145608503	12.07085794	0.055033719	2.508309055	0.04944816	2.507453757	2.571858418	22.49744984	21.53405143	2.573143171	9.29425199	3.056965333	15.10879369	6.817384103	2.210099015	4.310970784	0.664169219	6.929712651	1.951126184	11.43005721	0.407470846	0.252008832	3.556205599	2.110600887	0.835117401	7.741381658	24.74226853	15.78343289	32.75770116	12.97678192	5.39563107
ANKRD36C	2.656226605	0.127472196	1.725368578	0.877346538	1.966282082	0.232198775	1.759847137	0.088089123	2.48377417	1.679353742	0.418090381	2.295974173	0.85574572	0.601803881	0.344113897	0.389664639	0.364860891	0.560338004	18.11558769	5.76800349	13.22105665	0.346655481	0.58786351	0.357129491	0.197336087	0.268712489	0.223843208	0.127189082	13.22833375	19.2511097	23.98290496	26.92904963	30.6484916	23.78696
ANKRD37	1.816584055	2.268431329	3.801205683	1.086741148	1.268032608	10.11726661	1.276019395	1.941346261	3.543083691	1.645656513	1.339799099	2.564346086	1.833091732	1.511771903	0.976225556	1.508049182	2.087386664	2.307187838	1.287572883	1.164082053	0.940610324	3.262169357	4.015776146	3.353492274	1.535948644	1.370944184	2.382598575	0.924616564	1.356969637	1.940044835	1.572630237	2.338032481	2.075865212	2.39606174
ANKRD39	0.472801337	0.648240441	1.643580533	0.859626024	1.192939108	0	1.055169885	1.842136928	1.344389259	1.731704789	0.680559476	1.012822104	2.321939765	1.212005687	0.769572395	0.82518916	1.656766697	1.417259031	1.869758746	3.6939039	2.074166356	1.01037841	1.095759095	0.534408701	1.591380988	1.363746946	0.840188972	0.85036968	1.902584329	2.931906406	3.345294079	2.012959466	3.047249566	3.147394686
ANKRD40	12.38054545	13.67646524	11.42486204	9.279737051	9.65772013	0.456193097	4.780796528	1.72154855	9.77798888	4.03538285	7.603891774	6.060313924	18.63154348	10.54054822	3.917902077	8.302944754	10.92666508	4.816856888	14.47919351	9.717248355	14.98070821	10.42632245	8.530172076	7.100436248	2.483827777	8.699697458	10.01544765	7.625369435	11.97525391	8.605973273	13.26841609	7.488545007	10.22265014	9.495392835
ANKRD42	3.295976041	6.60663167	6.084008705	2.923964564	2.621061434	2.179511029	0.918016631	0.319240674	5.676957152	2.470847078	3.097180283	3.875395783	2.958046086	1.945641896	1.423396097	2.779981773	2.850370791	1.873892978	2.276598693	1.707228011	1.620095435	2.42898848	1.987047274	1.440296621	1.072738096	2.190993705	1.389920251	1.910719697	2.010861486	4.163421619	1.744577304	1.726835553	2.952281083	1.426739107
ANKRD44	2.392325283	4.931138942	17.0132612	11.56472232	4.765976688	5.637855798	2.012211598	0.110023182	13.30528327	2.43544252	9.094883328	6.399729023	6.634656817	11.47009336	3.273101984	8.021974516	4.804190705	1.639172062	5.649174134	5.252313019	11.96085376	4.216405937	5.934529126	0.496019184	2.957669715	5.317000814	1.283095843	2.336054296	14.17295515	15.21482712	21.26308386	38.61987092	21.1852588	7.681746427
ANKRD44-IT1	0	0.197884054	0.257699379	0.031985582	0	0.206929871	4.491134682	0	0	3.453690001	0.359285072	0	0.082693699	0.532089971	0.100975355	0.03956122	0.185214934	0.282656338	7.390856506	4.183000179	23.15538007	0.165170971	0.187103425	0	0.27073353	0.030355352	0	0.031879069	17.10908429	14.29172411	32.04225476	59.28256641	38.06540897	9.142141488
ANKRD45	0.04854351	0.072668517	1.419515475	0.211427885	0	0	0.424097824	0.232144757	1.046737195	0.443901791	0	0.390413265	0	0	0.111242859	0.029055956	0.068016065	0.404817087	0.663110734	0.137562427	0.074102817	0.090983048	0	0.171236591	0	0.144915263	0	0.070241274	0.041471489	0.089971162	0.274969665	0.049142672	0.409961133	0.132175122
ANKRD46	1.513459295	2.580618873	3.616275023	2.361756034	5.308384263	1.852902335	2.710444978	1.270404794	6.006423966	3.774461845	2.786345588	4.602880395	5.331313906	3.539319079	1.712492283	6.321842211	5.28666433	2.445312433	2.398817521	2.694856619	3.901000848	2.725373052	1.835175971	4.34968051	3.473275736	3.323045262	1.314280363	2.301192241	3.360345002	2.370054773	3.556864096	3.559971465	3.630903193	4.645348428
ANKRD49	3.854034807	5.29945021	14.71938512	9.571209223	7.684517045	0.784203178	1.595024244	1.950365291	13.1619244	2.303570092	7.285989682	8.645027282	9.038015538	9.460097047	3.122561188	7.184423063	6.581107883	4.404709231	4.939798405	2.101026144	4.680109907	3.713965625	6.852421486	4.846962636	4.7416995	4.997243402	2.358670038	4.900145623	7.515260773	5.603901487	9.025598125	10.84605447	9.806977222	6.379959962
ANKRD50	7.648809934	5.93352134	4.119365898	3.717092735	3.633173388	1.811118756	1.201074658	1.658944158	3.506805174	0.566771972	4.998332374	6.623296221	9.217921322	3.950157353	1.657068267	7.742599563	2.904403527	2.759087779	14.58423276	5.80584931	7.959855151	5.13667508	1.419245645	2.789610076	1.192369461	3.073771091	4.864611746	8.785134079	3.891871031	7.319841668	6.773201126	2.526848337	7.728611157	11.60906596
ANKRD52	14.38736062	8.510289439	13.50229923	17.59638934	15.92567704	0.790028688	5.536651049	3.691199183	15.92202534	7.032370688	9.47367476	12.9268257	16.36694874	14.88343295	5.76020514	16.10604109	13.37474838	7.142889106	18.2414444	28.24751126	18.3490821	15.79500782	13.00314919	15.88095126	7.786871031	20.21310591	13.47542954	19.4078724	23.14551565	15.95587895	14.15112495	12.39695973	16.04528381	15.91977318
ANKRD53	0.475509237	0.488508306	0.567101865	0.785102956	0.637125418	0	2.932419869	0.220316414	0.4241848	2.411635435	0.540618621	0.658808585	0.279966948	1.544090067	0.398837995	0.502267749	0.438943262	0.466517237	1.137382222	1.321074908	1.622546603	0.850451773	0.522600753	0.112763198	0.317282087	0.334005012	0.495515766	0.6610679	0.143377085	1.716547983	1.223809075	1.378063515	1.106213415	1.157636397
ANKRD54	3.710953152	5.123052197	9.025106659	5.928645635	4.521668431	2.81008644	10.76099263	5.847093389	7.320679733	12.63029135	4.336937282	6.458785793	3.989505614	3.413658113	3.223605012	4.147095065	4.121397593	8.013593812	3.821792478	5.741455735	4.519066258	5.141859079	4.591352078	5.491117885	12.18564976	6.450921639	5.777476036	5.582318413	3.928155075	4.273978871	3.334050778	4.309377202	4.521450103	4.224633483
ANKRD55	0.055341339	0.118349588	1.535071691	0.160690239	0	0.426970858	0.736741645	0	0.370921414	0.557703113	0.229204874	0.190750758	0.31157953	0.409152768	0.265719861	0.127767204	0.398780996	0.081143907	0.256175874	0.067211183	1.230992319	0.148177046	0.16113882	0.023903981	0.209249258	0.163393109	0.280110289	0.13727583	0.384986003	0.517736034	0.287223641	0.888387012	1.074789007	0.344421422
ANKRD6	0.814369975	1.528099362	2.645990026	0.558313349	1.019979521	0.119514485	1.334006349	0.639534681	2.102554668	1.994714341	1.291165899	2.270919783	10.40119734	1.556082303	0.971989324	1.513110991	3.375586091	5.035389125	3.724302883	4.743726375	4.441689414	2.148181113	1.397621473	0.200916562	1.876379367	2.999928091	0.233767153	1.301120721	2.224883913	4.762182333	4.245073954	1.439875188	2.883116027	4.403964843
ANKRD60	0	0	0	0	0	0	3.171608901	0.153184493	0	6.22446105	0	0	0	0	0	0	0	0.029109791	0.086495288	0	0.311724423	0	0	0.137206087	0	0.062523837	0	0	0	0.22428264	0.053181629	0	0	0.247117393
ANKRD61	0.91808508	1.486544267	3.221611263	2.502560093	2.602644494	0.483947565	1.41864527	0.031624006	0.958971483	0.293714766	0.746898817	1.937424163	4.32503833	1.842359256	0.457990578	2.28781561	3.087269199	1.033640724	4.892660681	6.477618084	8.237262093	1.381264693	0.827422845	0.849760852	0.21253104	1.13587458	0.398304797	0.433778518	3.505495589	2.569749125	6.916784882	6.600756185	5.094345986	7.978883934
ANKRD62	0	0	0	0.085268298	0	0	0.769668806	0	0	1.419407737	0.035473884	0.050609771	0	0	0	0	0	0.025117176	0.139934709	0.638003408	0.437074955	0.012231073	0	0.014798412	0	0	0	0.021246088	1.430016588	2.074299808	0.097510705	0.089185985	0.810550753	1.028803323
ANKRD62P1	0	0	0	0	0	0	0	0	0	0	0	0	0	0	0	0	0	0.018617352	0.138296533	0	0.066455114	0	0	0.043875514	0	0	0.034275973	0	0.074382936	0	0.017006325	0.029380637	0.107605325	0.063218202
ANKRD62P1-PARP4P3	0	0	0	0	0	0	0	0	0	0	0	0	0	0	0.121865825	0	0.033530019	0.025585066	0.114033161	0	0	0	0	0	0	0	0	0	0.204442855	0	0.046742194	0.040376607	0.024646266	0.043439095
ANKRD63	0	0	0	0	0	0	4.080359483	0	0.05858983	4.845137285	0	0	0.077339951	0.213274908	0	0.221999708	0	0	0	0.116781635	0.047181387	0	0.069995997	0.249203707	0	0.056780178	0	0	0.105619865	0.25459906	0	0.375470655	0.45838174	0.740573858
ANKRD65	0.712607951	0.213351542	15.55569555	2.12087153	7.473926274	0.292824551	32.89224731	8.960597574	25.84758806	16.54695013	4.131929312	19.41948972	3.126081401	10.802608	4.558848868	5.358345835	11.54719844	20.21635316	3.157994006	32.84026338	6.812428381	23.6069236	1.074202937	1.185037146	43.10226347	36.21768943	1.199283091	18.53449555	2.237311564	4.105352062	10.81501927	0.802561424	9.148304401	6.102248124
ANKRD66	0	0	3.201007397	0.064828849	0	0	0.074307738	0	5.523241973	0.599999124	0	1.528135437	0	0.022009139	0.01949127	0.103092768	0.032176831	0.630181234	0.644427381	0.072308455	0.116854443	0.063765897	0.010834971	0.019287638	0.042209747	0.017578479	0	0.036921695	0.016349337	0.031528356	0.194375108	0.006457851	0.717431984	0.013895333
ANKRD7	0.247668146	0.509786087	0	0	0	0	0.315545381	0	0.066021862	0.970619681	0	0.026676987	0.740778468	0	0.047296595	0.2084667	0.247249459	0	0.044256708	0.04386507	1.205102241	0.087036363	0.026291628	0	0	0.042655106	0	0.02239811	0	0.057378914	0.027211238	0.015670317	0.038261243	1.04525054
ANKRD9	2.046695963	1.299818027	1.889991893	2.824502018	4.859785357	0.682173073	2.490581169	13.32759225	1.814591582	3.147022434	2.667562325	2.396525215	1.341615003	2.314409637	2.73285168	2.356335366	1.882528183	2.328492748	2.283439644	1.008279525	1.106222057	2.569593298	3.315540109	13.11684491	5.804019444	2.972884972	4.244526931	2.304978198	0.844980878	1.1414401	0.956384802	0.317237576	1.456370591	1.439856979
ANKS1A	4.89661135	8.126074478	10.361519	8.657884005	10.7292699	8.32345408	2.165768495	2.715786779	9.792749251	3.432133105	8.003545781	8.384927062	9.946092294	7.985488373	3.079373348	7.781733469	10.95588559	7.356697389	11.47282079	26.57022582	13.44030417	4.1512662	11.445368	5.621562384	8.048315585	14.35512982	8.142963575	9.353169264	12.35380716	13.80102722	15.48065659	9.854290213	13.49490181	12.22925893
ANKS1B	0.328142648	0.213713466	0.039877772	0.058776727	0.002386977	0.075050224	1.600940827	0	0.096941175	1.569924425	0.050192352	0.051411065	0.4438773	0.066164811	0.048829573	0.126264468	0.214958579	0.07381082	0.722935648	0.253606223	0.878232023	0.061236145	0.097717654	0	0.070495967	0.061652701	0.02516507	0.061664208	1.245135225	0.176399625	0.369581768	0.418476703	0.629388444	2.000450289
ANKS3	2.53237571	8.047838186	3.788383945	3.194147395	2.072299711	0.618527798	9.954913641	4.238866841	2.391720545	5.982833159	1.703098104	4.539699017	1.174091819	3.697289127	3.073100481	2.117772256	2.813397899	5.196008812	3.816994854	4.750228068	6.175574614	3.422290877	3.869098115	3.072671736	4.948822268	4.272758883	2.509991827	4.885714484	3.674794052	4.767509772	3.64485444	4.445447521	3.303605204	5.89759416
ANKS4B	0	0	0	0	0	0.203316206	0.378231852	0	0	0.16966887	0	0	0	0	0	0	0	0.097202085	0	0	0	0	0.018383599	0	0	0	0	0	0	0	0	0	0	0
ANKS6	4.842926651	4.152962777	7.533208907	4.928278191	8.822256436	0.212555763	4.264336804	1.62223001	1.495163307	2.566783502	4.327328615	4.294747671	4.267082725	5.539047829	2.497429716	5.636561553	3.702049971	6.619775652	8.96704651	5.56801264	1.71917112	2.534943086	3.188097681	4.435528784	17.92888883	4.317601038	4.420961121	5.813338876	3.950876654	3.194297199	4.006333343	2.145437453	4.517775398	0.559642956
ANKUB1	0.003598975	0.016162749	3.456136959	0.062700344	0.362850446	0	0.482114602	0	2.589081348	1.156569217	0.117382562	2.170868379	0.135084908	0.024834273	0.016494904	0.051700421	0.012102369	0.332449466	1.056421517	0.020397526	0.288430835	0.022484689	0.030564419	0.032645153	0.013607962	0.004958721	0.136014434	0.020830516	0.332063432	0.569206309	0.447086511	0.284184925	1.316586672	0.450770221
ANKZF1	6.000504827	11.4428985	27.36347948	21.30680431	16.11280263	7.555561171	16.52162553	11.53108221	13.34110241	17.25625852	17.09374522	23.0705455	22.16851296	15.90893484	7.220873759	12.15026644	15.84864122	11.31802356	9.647284975	13.17580828	15.22049644	8.868305394	21.52785279	6.522827626	20.18153109	14.72680066	10.98688319	13.08792339	11.21609952	13.3304764	16.45069699	16.71577682	15.2457437	17.06139839
ANLN	5.19845248	11.18913859	5.874354226	7.945283522	11.73905823	0.86466879	2.28163814	4.271355419	5.641946235	1.719491835	6.182634196	4.914973114	36.59053805	5.892943206	1.496211111	7.78710504	16.84206962	4.297180303	12.94761953	4.551511774	9.849185153	7.195459608	4.231823844	24.97441773	8.691015336	6.779281209	14.013887	4.512086648	28.16279385	6.205432831	7.510923182	3.295579381	8.564655423	15.75227875
ANO1	0.007823183	0.175666878	1.976542684	2.850802002	11.02479321	0	3.918551506	7.394376501	4.682544723	3.801754956	1.474243007	3.761614716	1.835234261	5.850395317	1.458119231	3.8771967	8.556425463	6.960561378	6.76981856	5.885951505	6.511525074	9.701794262	1.541376719	25.12040421	2.939509716	36.70214666	43.87749728	2.716789221	2.295771698	8.719085407	5.024246282	1.663146048	8.837076165	1.57202123
ANO10	10.12094685	6.808535187	1.521474293	2.198880216	5.304597017	1.924639587	2.438845468	6.86457464	2.995644684	3.351914911	3.252895445	2.379913226	1.939540271	2.812590578	2.456799586	3.335601255	1.715180672	2.80042021	6.427563517	2.37322724	2.499042877	4.057685609	3.397241871	3.293140736	0.943224573	3.799218928	4.082542559	3.96414143	1.849556262	3.164911425	2.469339612	2.295399047	4.503446701	4.153030515
ANO2	0.135549311	0.180368178	0.132125006	0.153060343	0	0.017682497	1.162289449	0.12710272	0.128476116	1.210006227	0.538981856	0.337430837	0.713697518	0.565101788	0.534967592	0.236639977	0.341861464	0.671465834	3.631474599	0.437469045	2.319219744	0.446947454	0.198254849	0.15369056	0.117452705	0.18676185	0.79598343	1.127785137	2.248487355	2.81004096	0.926661188	1.29980077	1.624049069	1.468102508
ANO3	0.128463779	1.405674948	0.114485459	0.133217873	0.041116767	0	0.908542381	0.046462647	0.065228742	1.006907621	0	0	0	0.026382383	0.40653727	0.071400296	0.082283538	0.172662643	2.011352445	0.208022975	0.210110358	0.187268845	0.062341889	0.050864257	0.063607504	0.029499883	0.014449326	0.008851617	0.047035132	0.037793081	0.150552357	0.021674897	0.1360858	0.253176584
ANO4	0.061271164	0.042333011	0.099232569	0.581622959	0	0	0.796075738	0	0.053606704	0.406363225	0.14518239	0.081226809	0	0.040653262	0.028801989	0	0.055471817	0.036280924	0.988196118	0.160273855	0.097129263	1.46639231	0.288192443	0.035626356	0.089103968	0.038963224	0.317280818	0.054558695	0.07247759	0.099001688	0.259607659	0.047713401	0.157273463	0.195063007
ANO5	0	2.197134378	0.359322569	0.312193189	0.038236607	0.080147838	0.675920419	0.028805345	0.101908093	1.819243721	0.259761371	0.070589628	0.070463421	0.194311986	0.067790073	0.196131916	0.378772593	0.249610125	7.956776774	0.019345132	1.062935107	0.042649219	0.11594989	0.020640568	0.038717611	0.079948959	0.008062305	0	0.419907846	0.092784753	0.356016322	0.908775024	0.240451117	0.356880493
ANO6	15.71542827	11.59370675	11.53439265	10.23909173	8.659860274	0.523807727	3.048268555	3.683096508	13.18626547	2.80206027	9.291611752	7.452413206	19.00027057	12.1121889	6.25678531	13.23935091	13.77187627	6.670627798	22.11572658	18.29189675	18.46725893	12.32150707	7.13102386	5.062954612	3.668534796	11.44316052	9.751276931	8.111026178	22.81798865	12.09259276	15.69266843	8.697332027	13.48087616	22.63249629
ANO7	0.090981078	0.105242813	0.116093684	0.180118985	0.301125872	0	1.902826113	0.279201937	0.229302795	2.722805508	0.112401446	0.163924115	1.032233714	0.313901717	0.176903384	0.215353361	0.285084648	0.376704713	0.993199803	0.49220537	0.378776648	0.248031983	8.969879448	0.093779578	0.093819672	0.245012199	0.156291212	0.167551237	0.360368674	0.889116246	0.630055224	0.962905867	0.567322861	2.860096357
ANO7L1	0.035505064	0.03543351	3.211633552	0	0.145837111	0	2.688297143	0	0.656220813	2.040801041	0	0.550705516	0.044421891	0	0	0.340027694	0.15919177	0.151839008	0.022558319	0.570146721	0.541993219	0.221818804	0.462342905	0.411514841	0.380366481	0.163064681	0.069886813	0.034249975	0.090997617	0.350962885	0.3190096	0.275565272	0.848351732	1.082746722
ANO8	1.835319702	3.299750057	9.842941403	10.0538156	10.71439042	0	7.218133414	2.099741281	3.913986543	7.637586763	7.199652387	7.491730122	6.364981655	6.789158417	2.160731985	4.128017473	5.13776332	6.620930938	3.191691769	5.723695674	4.917344782	8.079538692	10.32405808	13.22940599	3.648584687	11.85505449	8.73162673	9.732867372	4.134034487	7.375988899	2.849377467	3.179623354	5.442627211	9.118676486
ANO9	0.041738138	1.039457169	25.43103025	34.66082804	6.25683219	0.142553912	42.98368057	7.518626584	10.21191846	23.34634904	20.29593093	11.85563439	18.97023024	13.29422181	5.506982529	8.544038075	23.44548927	272.0751002	128.5039887	22.88129835	92.30457993	39.90577583	11.82616028	30.76931063	159.2995472	29.53790464	11.94694074	22.41168915	13.12846243	16.33425859	12.07749908	10.05244492	19.96755759	45.51185758
ANOS1	0.984210412	5.576939302	2.190401359	0.930214829	1.017444433	0	0.250068308	0.027872231	1.695099654	0.673060299	1.280671384	1.531124771	10.12795452	1.242054921	2.976962842	3.2203033	4.059295269	3.042358871	3.663805043	2.470838024	1.399066074	6.590443732	3.982881174	0.039943884	0.23102431	5.920247209	0.936136363	6.700094257	3.724466588	0.995731888	1.145698297	0.417935538	1.200046094	4.399230204
ANOS2P	0	0	0.244199804	0.635067051	0	0	0.173708845	0	0.127208438	0.389615303	0	0.137067239	0	0	0.030376433	0	0.250732078	0	0.208443056	1.662178791	0	0.099376822	0	0	0.037589914	0.123279377	0	0.129467507	0.178358915	0	1.864163133	0.57366654	0.823210262	0.043310739
ANP32A	7.249076169	16.78228067	19.00319768	14.70770758	16.63642147	16.55981394	27.00166307	19.30660671	20.43488062	13.09131175	14.45884288	15.97413156	25.59181437	14.70803867	16.28297199	20.7586648	22.43450751	22.56985007	13.8886163	15.06620089	14.95467344	10.85994756	22.28146827	11.22330882	18.35250181	15.12377363	10.72556926	16.80897865	14.25030246	11.43736665	19.93262113	14.02920917	13.36525464	25.35837192
ANP32AP1	0.043857901	0	0	0	0.024565418	0	0.383162249	0.037012454	0	1.031283411	0	0	0.041154359	0.226976927	0.06700351	0	0	0.112536173	0.87775805	1.180701474	2.058716328	0	0	0.198910501	0.145100917	0.030214033	0	0.031730656	0.618230243	0.785772349	0.745285564	0.488391531	0.650441128	1.289704296
ANP32B	73.71043306	64.75732502	66.189807	67.9415952	82.52968672	5.530200814	138.8774677	96.90740807	68.03604615	133.7100751	88.18748113	70.40552281	50.17272546	90.81101461	102.671941	80.16991468	53.23383559	82.8897351	50.10812308	19.98613525	56.37696274	41.99449618	78.05934648	44.51584759	222.6623657	38.5890364	102.2237062	47.72863563	52.17213122	32.45118239	33.19611648	57.04129889	38.92503402	38.55936989
ANP32BP1	0	0	0	0.052725655	0.122050543	0.042638403	16.71024628	0.091946128	0.051633134	32.30851105	0	0	0	0	0	0.032606742	0	0.4659362	0.069222906	0	0.166317117	0	0	0.192162574	0.017164708	0.025019176	0	0	0	0.04487382	0.021280852	0	0	0.079108051
ANP32BP3	0	0	0	0	0	1.096640388	6.800315828	0	0	12.28921719	0	0	0	0	0	0	0	0	0.127170126	1.418003634	0.458314379	0	0	0	0	0	0	0	0.170996467	0.164876332	0.234571661	0.067542172	0.20614193	0.435990687
ANP32C	0	0	0	0	0	0	0.389140667	0	0	0.523687179	0	0	0	0	0.153110148	0	0	0.214297607	0.764103057	0.757341326	0	0	0	0	0	0.184112746	0.078907664	0	0.171239015	0.082555099	0.117452193	0.067637976	0.082573732	0.145536371
ANP32D	0.07359904	0	0	0	0	0	1.428875885	0	0	1.730622474	0	0	0.276248637	0	0.112440265	0.176212269	0.082497819	0	1.215799395	0.417129402	0.786454743	0.030654126	0	0	0	0	0.115895632	0	0.75452191	0	0.287513181	0.198686555	0.181920253	0.213756545
ANP32E	12.6123105	20.15207137	22.53376572	24.60082658	31.74922162	8.25540521	14.61544968	11.37171711	30.47386443	15.57112045	26.39366224	21.43200219	26.0489281	21.53194825	18.97881853	28.76112787	30.66611474	29.90575428	24.30145601	6.685181541	17.52221667	16.33072216	19.45747904	11.68720616	14.09019169	12.50634615	18.60761613	9.455805989	25.50803261	13.62176319	21.44382438	21.42110092	20.26361442	26.07070673
ANPEP	46.43130891	26.81682373	5.723391587	15.46423115	4.923502879	10.94459779	4.336789384	7.785426509	5.30686012	29.06754123	3.942473227	4.908015259	5.698514282	12.73666277	9.469820223	30.1532437	6.552403209	5.061840575	26.97518307	8.673140188	5.61315149	27.83301537	5.995068753	7.163391522	4.670992444	13.73007292	27.18681687	8.528426506	54.42595327	9.493116125	6.652409272	3.348017329	6.21464383	9.341920214
ANTXR1	40.09686485	78.1368418	10.66582941	16.81013702	10.13104256	0.081078082	5.547215654	5.609387791	24.50454305	5.4804807	28.46222052	8.673210059	54.97837264	41.80529533	19.64112318	39.34065376	23.17881287	19.20384083	87.31954549	39.87318806	24.23315581	130.0007607	20.39478533	4.167326885	2.907605087	44.50607913	33.25220553	30.76453237	16.78477085	36.22562643	25.04178335	8.715506488	16.87046412	19.24200642
ANTXR2	26.42880042	21.10591054	4.946028055	4.693508037	3.035786606	14.3412953	2.57267191	8.71677067	6.229045092	3.424751692	5.317079916	4.785588921	11.03650273	8.476704608	3.66228795	12.82791016	5.845100914	2.634400628	7.991554322	3.207126304	9.928410247	9.585567698	5.880366248	3.519348662	1.092367314	7.819682137	8.428516889	4.784979098	6.04596632	5.180533349	6.16439453	9.09559009	6.609916734	4.727608265
ANTXRL	0	0	0	0	0	0	1.415513292	0.025637779	0	1.666814723	0	0	0	0.157222328	0	0	0.051078946	0.45796525	0.289526311	0.129133901	0.017390624	0	0	0.126299509	0.014358353	0.083714599	0.071757373	0	0.194652541	0.084458579	0.053404577	0.115329184	0.10325045	0.066174229
ANTXRLP1	0	0.269868121	0.963956301	0.280420345	0.158674604	0	0.224995219	0	0.457682991	1.110222546	0.373319474	0.133151568	0.024166092	0.066641121	0.078689743	0.092489764	0.129903618	0	0.490880859	0.729805406	3.036969657	0.176986099	0.196842214	0	0.158236273	0.070967461	0	0.037264871	2.475194894	2.434337286	4.723453289	12.29271215	8.418660586	0.715248801
ANXA1	101.8748842	101.9426974	141.3823885	159.1555864	182.3690002	42.48591022	57.38310418	142.6290869	87.48002371	59.21276163	1097.510303	146.7826273	23.80062804	63.58449317	72.6007636	74.36381812	46.51856821	55.04591818	36.59393574	16.54982167	10.99612859	75.23131532	364.5588105	235.6751452	35.89061435	36.25620374	126.1765732	40.99758011	41.51607511	125.3160073	23.43777699	16.94738374	299.9941154	115.9093812
ANXA10	2.443553113	0.07782857	0	0.150960651	0.276645653	0.701957057	2.422465077	0	0.665246774	1.120638541	0.07065411	3.225618772	0.146356894	0.089688455	0.019857	0.233393733	0	0.850449277	3.245434961	0.920815457	3.392841656	0.04872179	1.258363463	0.039299095	0.049144871	0	0.046051245	0.225686919	1.06599122	1.332977825	2.04115318	1.144750348	1.060197501	0.552086442
ANXA11	24.25439804	15.79971174	22.30574448	19.94199415	12.56094786	23.30830556	15.37203913	18.33242117	23.71379823	28.12473282	21.19467267	20.02990028	10.08292923	16.78512104	13.9223581	13.7508909	10.61491959	18.2474173	20.08575436	12.87304552	19.89767058	14.1902715	25.3417863	20.87866306	17.31741009	15.81897883	20.75420805	23.99481691	17.54199183	19.35828832	14.1589012	18.2269766	26.5018467	13.26079017
ANXA13	0.043316303	0.176003811	0	0	0.173300441	0	1.297476369	0.522219861	0	1.261059641	0.022425162	0	0	0.128099432	0.018907454	0	0	4.223565969	0.518971729	0.140285243	0	0.154639839	0.042041736	0.018709921	0.0233974	0.119363689	0.051157294	0.143263163	0.095157782	0.053521994	0.101528564	0.006264421	0.053534073	0.161749567
ANXA2	191.6884659	138.5281783	92.4377399	105.3367288	197.0581888	10.87363827	168.4493102	361.5510164	89.77029249	234.7663391	160.0895941	137.2823873	53.03072207	86.79678451	91.91354535	94.00437265	100.0115893	48.4742935	73.37530373	44.90475541	40.92905647	95.03390597	67.04443682	140.7736323	94.94162451	88.2332012	141.8171664	156.4284529	69.40507072	77.77438352	38.59923106	26.78215499	72.49101504	54.40036249
ANXA2P1	0	0	0	0	0.712291013	0	0.444402003	0	0	1.395462326	0.046085402	0.087665305	0.381855568	0	0.077712494	0	0.171053792	0.065261258	2.90870764	1.729780674	0.465903458	0	0.086398946	0	0	0	0	0	1.173338608	2.011277583	1.222086264	0.566449789	1.760265083	3.24097397
ANXA2P2	2.308989488	0.898691079	2.403703594	1.106230767	1.914079582	0	0.806894618	1.831681042	0.886343496	1.628821152	1.966400857	2.029451811	0.606663674	1.075470086	0.917159809	1.202389597	1.397610102	0.32585842	0.308075865	0	0.211483628	1.384845239	0.705930215	1.745342142	1.069479112	1.558866377	3.517773302	2.405557044	0.177534567	0.342360853	0.243540577	0.163624222	0.570730205	0.251478289
ANXA2P3	0	0	0	0	0	0	0	0	0	0.732538613	0	0	0.17539596	0	0	0	0	0	0.089069553	0	0	0	0	0.070644801	0	0	0	0	0	0	0	0	0	1.196018765
ANXA2R	0.513280815	0.65015887	3.556078628	1.533364144	2.620633867	0.6953312	3.276952575	7.147250723	2.652343907	3.172082545	3.147868611	2.449631691	0.53721445	1.566578387	1.688960225	2.445997625	0.697047788	0.683848272	1.01597525	1.370617985	2.147188139	0.949686933	2.498073812	1.149029102	2.920453507	1.890415818	0.69945394	1.299733426	1.922671087	2.280731669	2.533393596	5.376028488	3.671952801	1.419071114
ANXA3	1.213673022	3.592389362	7.302414688	3.897808123	5.70100875	7.10301022	1.954628578	8.690521357	3.738609823	4.576257228	7.305494297	7.819906059	2.45027095	3.449845482	2.416050043	5.976701889	3.230990105	0.819835798	3.855565882	1.23762774	0.400014905	2.320690295	1.546073983	32.27591757	5.184328189	3.673809385	3.311950133	5.148727891	1.70846265	5.748561506	1.416969119	0.888911933	3.028334799	3.064274973
ANXA4	7.78092674	8.571554628	8.086384001	7.77751376	11.79222787	0.500561261	4.457347801	5.447464064	8.431637561	5.146335718	6.242119224	10.20971503	10.11778137	8.67519045	7.187709336	6.461541837	9.39794121	9.662653484	5.944570315	9.937405744	7.48787572	8.302584675	22.59747708	10.66731379	10.32729547	8.796828856	5.873667839	9.426555299	6.201175728	6.150440835	10.280522	4.654962692	5.480001827	8.785533317
ANXA5	310.9925734	223.6465276	56.94840318	82.46116074	37.14004602	9.842809622	13.24700755	76.14864741	68.77812593	33.88993076	66.65695965	70.85020955	70.53900601	90.61818148	102.6415814	118.6209417	69.2524865	139.5172773	101.2194147	41.11350575	84.99843488	107.5662792	69.0092932	62.07987561	74.50715512	96.91110278	102.4220963	81.19812178	58.80993451	50.65281859	48.45232019	38.01894074	40.75397414	50.12640305
ANXA6	34.6744104	25.78448918	29.06074524	33.16561265	12.92181734	3.067238705	12.9665155	4.966175199	32.16372743	18.16404203	22.19072832	21.60709888	13.4953084	37.57440539	41.26497641	34.52162961	19.65719165	32.17579649	44.01424385	17.53680568	36.48881709	40.94537241	33.73731595	5.366661764	20.53149903	29.28082197	23.61733875	22.48680919	24.90325494	22.84834451	28.6947373	70.47716331	28.62989675	15.90944238
ANXA7	37.24492016	26.15276548	35.27730723	34.0850635	27.48025695	2.338065334	20.99279288	14.79217863	44.63375063	14.96405922	24.1407961	28.69029359	35.52043973	30.86204164	27.28110412	28.72592453	20.0900348	50.10655425	22.8690278	26.81754368	28.00052108	25.33560333	24.94928066	29.35980157	49.64363445	27.90326129	31.440031	31.42339438	17.16787798	22.24747431	19.73172221	19.3938071	21.75415352	21.51009261
ANXA8	0.004753117	0.099614287	19.7145174	11.57924553	27.04350615	0	66.21909733	43.53798518	12.25159452	23.17276133	24.07201925	22.84618002	2.818795378	22.88500018	3.042581378	9.490924363	10.81279178	0.628101744	2.600147863	16.85017581	0.261206823	6.746753598	0.096878415	47.69845716	43.81536484	26.47726146	18.31127596	42.10493504	12.37690027	15.82183891	2.044331866	0.928674189	12.43592898	6.124092668
ANXA8L1	0.033218184	0.215483051	24.47853329	33.43703888	72.51364961	0.572000084	42.95092083	102.7144154	30.60322818	21.52361692	38.22098355	36.23816632	9.538175795	24.35440015	4.78730155	14.33557637	24.6306604	1.576855591	5.360755929	28.61660666	0.811333525	8.093727025	0.07522842	35.80585405	118.849141	24.19628408	42.77513257	77.53030053	17.0840504	26.29595326	5.77459478	1.02005509	17.475292	7.078989681
ANXA9	1.59934825	1.81494862	4.978565721	6.067030834	2.673002702	2.422870017	4.056567683	0.195926825	3.704154272	5.863518276	10.77393921	3.423171729	1.403936119	2.425272081	1.596085251	2.431845108	0.759016074	5.245597003	3.712239453	1.571659522	3.307761462	1.611607959	2.103099874	12.06981513	0.621792961	2.559026012	3.442595335	2.818120177	1.123931871	2.502084111	1.587148338	3.212063031	9.213573382	2.978075856
AOAH	0	16.20103303	13.13009191	13.39242162	6.686065377	4.666303993	14.78080049	1.586428909	9.497339563	4.946515015	7.019248163	7.127379221	4.321700459	14.9520727	8.646489704	13.39373982	17.22577027	1.231722533	8.701800772	5.231953734	13.20536813	7.449267294	20.77677925	1.684842255	6.454130862	12.58958812	3.782135677	10.28773362	16.5874372	9.498366602	21.18090263	30.59818253	14.4291594	12.30623486
AOAH-IT1	0	0.061529393	0	0.119345855	0	0.579078619	0.478785637	0	0.058436453	1.610817893	0	0	0.462824942	0	0.125587731	0.369030929	0.483756842	0.052732919	2.898724292	2.096566629	3.952861538	0.205430795	0.279251045	0	0	0.113263077	0	0	7.900752986	3.04719084	4.431616781	10.86014467	3.657454301	3.98415341
AOC1	0	0.092197548	1.296718478	2.6288234	0.35186878	1.012327555	3.694750197	5.852516889	2.092755477	8.399673932	0.903943953	0.902214456	1.098059437	0.988097516	0.564553632	0.431314548	0.507413361	0.237049915	4.707456298	0.890108766	9.152584492	2.593416049	2.018965338	2.690857514	1.117788774	0.789183591	0.792842504	1.434799867	1.894197264	3.127713496	0.99607077	1.228281944	2.230235737	2.850832586
AOC2	0.390016741	3.357115022	0.393988114	0.785001065	2.343413304	10.05301842	4.336641001	0.029921999	0.289850966	4.377035388	0.289104811	1.435968914	0.499056627	0.688106566	0.365631874	0.748089721	1.430748768	1.194082073	1.098200432	1.909030309	3.348955088	0.863899505	1.264669862	0.60301998	0.687066378	0.806056274	1.235289537	0.359128451	3.021495342	1.588105953	2.680137926	2.036967162	2.136210724	4.537399004
AOC3	0.114530778	2.260021945	1.077808857	1.118590391	2.443542344	3.520552242	3.94172658	0.272390064	0.910376388	3.917235662	1.62248324	1.363734196	0.312642136	2.442761409	2.401906987	1.738752358	1.873160017	8.128387803	4.028684385	1.224464735	1.954961393	5.899902947	1.892259153	0.393512154	0.383838386	2.309650449	3.5352779	2.267395261	2.094782315	1.524504728	3.093245259	1.944703944	2.99822592	3.158153733
AOC4P	0	0.033376152	0	0	0.041627105	0	0.216428029	0	0	0.524265565	0	0.025616306	0	0.05128289	0.022708037	0	0	0.019069714	0	0.021060494	0.034034917	0.018572396	0.012623134	0	0.014050253	0	0.017554403	0.021507557	0.057142713	0.018365839	0.008709771	0.022570893	0	0.040471419
AOX1	36.02272952	11.06044001	0.704072181	0.424637964	0.299162225	0	2.863924021	0.050082727	0.71114513	2.857375239	3.095402847	0.971623797	0.310257649	0.658135042	0.945502012	1.354893468	0.384871032	3.154294147	1.898739709	1.045075824	0.359133916	1.175847267	0.331195961	0.153801208	0.144250279	0.268663443	0.540679406	1.005923482	0.315063145	0.450442375	2.389526395	3.278542717	1.477365337	1.172660097
AOX2P	0	0	0	0	0	0	0.679600943	0	0	0.48135523	0	0	0	0	0	0	0	0	0.01170562	0	0	0	0	0	0	0	0	0	0.031479402	0	0.014394402	0	0.045539359	0.006688601
AOX3P	0.45354768	0	0	0	0	0	0.127305879	0	0.01553786	0.471136203	0.198028225	0	0	0	0.008348233	0.029436852	0.036750768	0.007010664	0.031246674	0	0	0	0	0.033044065	0	0	0.01290717	0	0	0.040511377	0.070444065	0.232338802	0.01350684	0.029757292
AP1AR	6.906855314	20.49454047	9.942579305	10.56356357	8.510975861	5.074167994	2.031293941	1.385065359	11.91971296	0.964806954	12.09375158	11.62043836	19.43045002	8.906735416	5.662496968	11.34635095	14.77487064	10.66858608	6.07410901	4.205206982	6.54530777	8.331086615	6.760040212	7.49524108	4.809347867	6.275149371	5.645369114	7.876499689	8.43031449	6.303455779	9.673265772	8.25899163	8.020549132	11.21663266
AP1B1	8.045631098	24.4502026	25.62982325	25.64062495	16.03957695	3.167872807	12.7559222	14.50827628	22.35427781	14.96903038	19.97557049	19.84460244	11.02199592	21.06100026	14.0208209	16.21540899	19.08951159	13.3074318	20.29815725	23.0280752	27.69834531	27.94802518	36.53275515	31.70066932	29.34122077	37.96842577	30.10768837	28.2375269	21.75214482	16.037627	16.55418848	19.02495449	21.13858663	20.77709804
AP1G1	11.84019527	29.26469072	16.36575767	12.78018019	16.99293337	4.467475521	3.385576961	3.305373963	14.5616137	5.648953503	13.50600286	14.35402802	7.974477964	11.9370432	6.163938461	13.82351545	8.327320786	6.871517166	15.64236565	8.333470462	15.2207541	8.27895925	8.332076755	8.709924906	4.353174764	9.525130775	7.222261135	8.097576773	13.55665596	19.358043	15.4220185	17.48658825	18.33385019	14.92324384
AP1G2	2.038619775	6.793631865	11.16381585	11.07032733	8.167066578	0.569297169	1.80986802	2.657008011	9.277670212	2.70328734	7.851918166	11.88187097	4.575706005	7.23390637	2.624095266	6.812416888	8.63517836	3.737018422	5.298146792	6.386670273	7.639259647	8.089809293	13.53723796	11.47082281	5.558393894	8.793505853	8.118239488	8.365272011	6.616425276	7.28677127	6.767252395	11.33178819	9.580025501	4.462946574
AP1M1	3.987284707	3.311951998	2.474744289	3.088301328	2.261789383	0.711910897	4.161647001	4.295726577	2.99168941	4.136184903	1.579788731	2.188887556	2.063743211	2.357837137	2.503714759	2.174727433	1.917811649	2.596667855	2.442753091	3.497025286	3.95521918	3.593770242	3.794008538	2.475080003	5.175661739	4.231512019	3.003883169	3.540431153	3.116583438	2.239603633	2.879013069	3.601824594	2.732284977	3.318127488
AP1M2	0.031912863	0.031848548	10.4020692	2.764441344	18.89966077	0.72437138	42.00662765	27.81159943	6.155385575	34.60202718	6.495710377	12.48470355	0.039927536	1.981896093	2.648999197	6.972084337	0	24.47028945	5.068998936	8.470703669	0.584588892	5.928125906	41.55656641	25.63429884	3.036726819	14.94980531	6.206226799	15.13070753	0.163581986	4.98155144	6.158547923	0.279991893	6.376247349	10.86740593
AP1S1	25.93899886	51.33818271	23.05516958	25.99436466	40.66347667	0.71867457	46.79359624	51.11629158	26.30426377	41.86179725	24.76208486	28.27254504	41.84475783	24.76275501	18.25930541	24.07203855	31.15940998	33.18062164	13.59274297	33.30530276	23.09211589	29.23674651	31.06123526	36.80800695	57.54433261	28.67564995	31.15852938	43.48967867	10.66822402	12.04491774	13.91720724	5.143386835	9.588934971	22.56735769
AP1S2	4.586682302	12.46542434	3.800617235	4.838273392	4.789364667	3.799374605	0.587406061	0.658699022	3.58468635	1.099830828	5.919370025	3.151299218	6.081481822	5.204368366	6.853182861	5.787347638	5.13142268	4.736890796	3.476946323	0.907106948	2.419796386	2.810751101	10.88884104	1.325823113	2.188543427	4.047926628	2.946696613	2.074798549	2.843329634	2.096808838	4.861440524	5.624335092	4.086177494	5.391870556
AP1S3	0.665208876	1.308533714	2.84869099	1.644181371	3.18397408	0	5.155160057	0.862950035	1.83677885	3.49033104	2.958566638	2.198099067	5.292831032	0.711289739	0.907081129	1.569621888	1.756256081	1.022715819	2.829268145	2.492650023	2.756840157	1.504370573	1.297940475	1.653919458	0.893830939	1.295267981	1.097275172	1.813713644	2.818009002	3.545880266	4.413367598	1.875556553	3.465147676	2.335155537
AP2A1	20.94501102	8.481516612	11.23215127	13.37052924	8.796430774	3.749610202	6.148119977	7.653935156	11.32854051	6.479775587	8.187604425	8.785164138	10.99688149	9.30942777	5.42634199	9.022970767	10.50418142	5.410267248	11.36904709	16.08614278	11.63534756	17.49998021	13.273253	15.74663406	14.11968771	20.40639073	23.2321315	20.13707406	13.60313455	11.49253635	10.12404063	6.556247392	9.697976074	10.21514814
AP2A2	6.553811996	8.420844581	6.954185399	4.927734368	3.900824261	0.223778618	3.387316479	3.060336258	4.985439483	4.38611105	4.476500138	5.158909458	6.41580151	8.076874323	4.196152159	5.980759211	5.012525683	3.680591412	5.705700545	4.805773897	4.778459201	6.9218913	10.55477247	7.968452086	4.765283077	9.659543618	6.672356122	8.482554551	5.918432912	4.23315448	3.631293267	4.789257148	4.850200063	7.145918126
AP2B1	48.44751142	17.37491288	25.0572278	19.25727241	22.58938331	2.842728769	19.02003867	26.81004218	32.87945865	17.32371269	14.51751519	23.5819786	43.20358283	19.9583232	13.62976972	23.7458051	36.29512566	10.88841988	29.50727417	37.80829673	26.61942508	30.12225488	46.60919675	13.31843052	13.74725251	32.28306712	21.41021719	34.40212905	41.25952947	23.42782494	40.13042816	25.9604528	25.34367083	33.13606802
AP2M1	95.01889843	70.15685953	33.45039269	43.8910315	45.18882016	9.534828989	47.32956086	136.8647559	43.29838917	59.46315963	44.6939835	50.53147254	31.13315171	47.12128813	37.16864739	47.94633567	34.95298659	33.93260218	34.18742634	35.29286616	33.983009	59.93874295	69.53373037	54.47052823	52.01478232	58.69087359	83.8483941	100.7672638	26.96987484	22.11920336	23.03974423	22.99516972	28.56867085	26.18472735
AP2S1	37.89832253	73.22311945	18.4947094	22.13287785	19.18360213	9.866085959	126.8680786	229.2702591	23.63929426	151.8831116	16.80456591	19.81812097	12.89160307	16.61873376	51.28965327	17.24894741	14.501025	45.62539415	12.11847717	20.99355489	9.114646524	27.25195011	34.97889739	49.33295603	71.16462798	24.20410018	43.7138736	35.65866566	18.56194746	11.03229721	9.961724303	5.177044031	12.43548771	11.2749051
AP3B1	19.5437166	11.8212442	10.67628787	10.76294713	16.3316344	2.246880495	3.152518506	3.306270382	10.79186189	2.777834523	11.17374935	9.755805284	6.058574763	11.10485391	4.331488183	8.880519798	9.45824511	4.708068583	17.13966256	8.637032328	15.58093337	7.624700242	7.661258147	8.708851395	5.198673501	9.739400563	4.676412534	7.967242224	19.03335708	19.00500829	17.6935061	22.75953125	19.16458939	18.93105163
AP3B2	0.130163878	0.139180237	26.05352061	1.785604325	2.374671866	0.162175977	4.053585187	0.147957974	4.21478026	3.914363788	0.317680514	2.206622542	4.631355452	0.13289389	1.428521481	6.92606038	4.738832508	1.049686044	7.179733294	9.793554745	1.283428449	3.27936226	0.166941163	0.313240291	0.256123155	2.020339395	0.382745782	0.588094393	4.438964904	1.470460331	7.020172958	0.387243815	1.290226202	5.511476004
AP3D1	21.78004468	18.22049084	20.87323926	22.87059122	23.34953707	11.80496302	11.33930385	13.67565644	18.66326195	10.47374358	16.99362368	22.68474562	19.78995004	18.00216524	12.65877891	18.31575027	20.95277696	16.14258202	22.24980417	36.38497416	30.29040104	21.08986788	20.47342623	25.42562322	44.2534733	26.09269985	27.21020852	28.00073806	32.24065718	23.84962686	20.9873591	22.89989018	23.52674524	18.64833872
AP3M1	14.62419895	10.73433968	16.89602145	10.63602303	14.03507271	2.2356529	5.266925455	3.503123613	14.7880502	3.622051547	11.18849421	10.61411536	18.18979525	13.82013826	5.282714479	12.38254818	9.973416924	5.872486632	10.88106922	12.46308146	12.4604351	8.725848482	6.008526458	9.702236518	8.013340496	12.75051616	8.647476523	12.06474475	9.689327371	10.79461686	11.87246581	11.08235424	12.60394716	14.54354411
AP3M2	4.007840644	4.02785173	7.225002036	5.055882898	4.573770858	1.207198074	4.087186089	0.595383895	7.672102933	5.265033743	2.869484509	5.995225712	8.169494434	5.677424937	2.081112361	7.560618175	10.94081968	5.401897702	9.262892873	7.529066074	8.867755206	4.351362033	4.493612506	3.483342501	4.18577106	4.87058301	1.635391519	4.371155744	11.34908673	4.42816161	7.524819164	6.496252554	8.496568603	9.727353304
AP3S1	26.63742113	25.08073134	13.14519861	18.16548027	34.55893446	6.79602539	8.87886854	16.2833966	12.93084685	7.850395046	21.84462474	12.52701024	13.51700649	24.69747439	20.2631562	19.16184443	13.08820926	21.24943708	9.503203235	3.75651244	8.886875364	12.10061575	9.91937172	18.78223913	21.48990861	11.32397017	12.88115805	11.75385661	9.28642351	6.397052153	9.795946283	7.693978404	9.857142412	10.58756622
AP3S2	2.585408301	1.313000083	2.341152969	2.387595415	3.14474053	0.263428425	1.09892111	1.721397675	2.323622406	2.81785883	1.446064826	1.559933729	2.052799227	1.684622407	1.347773751	1.442204991	1.791963008	1.220153083	3.479700668	3.605457559	3.695640348	2.016661202	2.719682067	1.110126032	3.661029504	3.0493113	1.25569285	1.427786781	2.515889881	3.021278007	4.864659527	2.92448024	3.522993921	3.926622346
AP4B1	1.973973133	2.856492628	7.737470664	5.094816518	5.031934685	0.515012182	7.358085393	3.627896098	2.931182936	5.845027788	3.473460797	5.496038243	5.877937105	5.524133922	3.585355441	4.77338654	3.031322339	4.378472502	2.926405122	2.423996526	4.509930722	2.252727158	4.366099709	2.155265115	4.246028953	4.26097214	2.403825216	2.170781128	2.968057877	4.027155837	5.439027524	7.686938191	5.71410532	3.716951214
AP4B1-AS1	0.24448124	0.69130083	2.669016548	1.104258877	1.415019087	0	1.423931678	0	0.772412633	0.212917798	0.516826258	1.123571937	1.274503517	2.061903432	0.518755548	0.707287998	0.844960356	0.522767518	1.190881494	0.192447244	2.145936819	0.610961135	1.268828818	0.616003109	0.218261043	1.328685627	0.529350292	0.373411633	1.879777769	1.426503555	2.228475867	3.079985346	2.131845179	0.961534633
AP4E1	4.947807722	4.857987653	4.885204929	4.729997816	5.090940064	0.142782736	1.398003312	1.150569785	3.717420789	1.404754031	3.728778094	3.199027178	4.030174438	4.471991387	1.857961166	3.114783515	3.51380843	2.237763227	3.800397744	2.221969366	3.378306556	2.539306353	2.826662636	6.609104806	1.948244518	2.751558612	2.453037593	1.718060456	4.125827105	5.283122502	5.588515481	5.086634992	5.331778796	4.736977498
AP4M1	1.371604302	3.262816943	2.129403481	1.49891266	4.464257523	0	5.316071909	3.821923892	3.297352974	8.522393321	1.039312681	2.466974458	5.316703971	2.04779141	1.950679057	2.418160737	2.465500244	3.25067958	1.929878034	3.462827735	3.266306867	2.748354712	3.363209813	1.508046578	5.681165784	3.600959906	3.292790765	2.915672345	1.802415745	1.639300909	2.390706807	1.312795533	2.200610938	3.150668266
AP4S1	0.919503996	0.815147331	1.842131351	0.942035842	1.132328717	0.290942311	2.810669885	0.731958048	0.982780919	3.220208508	1.246634693	0.809195793	0.409993824	0.511868636	0.757177695	0.825560455	1.134844697	0.828293034	2.050955006	1.219683369	2.045737384	0.835211418	0.863965541	0.4189981	0.662669899	0.754752653	1.001230436	0.632223331	2.32321297	2.207831724	2.716945824	4.066706389	3.304435441	1.54835144
AP5B1	4.753417935	7.22568147	9.757202343	14.79712469	8.834635298	4.678428042	3.963192645	2.734921096	12.44430444	9.59258629	9.837178633	15.08484655	10.89605932	11.89899765	3.60481947	10.17936264	13.04600714	3.611344516	10.5252774	31.32415515	16.72439437	13.91573728	18.89132448	10.67187294	24.90026871	13.53033512	11.60931677	15.08785778	20.40079195	11.90399575	16.31062097	12.15659411	14.32673986	15.4352575
AP5M1	4.029482499	3.611110713	4.766064412	5.351609499	2.931023414	0.263060036	1.368142631	0.847850428	4.639578199	1.359642023	3.919140222	4.20090608	2.231353117	4.741177775	1.973786453	3.91630888	2.703933411	1.924140626	5.000906187	1.746093309	3.827198164	2.725145721	2.458352958	2.685261243	3.682539708	2.604155717	2.355969515	2.099525549	5.098840713	4.03220919	6.795493373	7.269421836	8.032740831	5.16400652
AP5S1	3.440520511	1.59905815	1.224358385	2.846268201	2.460515239	0.100732255	6.821125538	1.122306603	2.165182351	4.001342065	1.243718249	2.055328245	1.811466474	1.842730165	1.330440731	1.432807954	1.399307261	1.381458397	3.687771514	3.258016169	4.44982356	1.972584658	2.113075871	1.666754059	1.553112189	2.068753193	2.021523811	2.327781748	2.506826893	3.233408058	3.529342131	2.948812473	4.289209025	5.821653671
AP5Z1	3.282776324	6.21205159	9.980311146	11.7009989	10.62930954	10.58084398	11.67549392	14.27417365	8.486727869	11.6029512	5.265309165	9.608375079	6.68816721	8.175429517	5.481156174	6.411634528	10.71067269	7.069295472	5.688943479	11.43904405	13.63704777	12.58812838	13.29349551	12.43817201	8.237139382	13.80996278	15.52424773	12.5694118	8.36967124	8.070112299	5.714622529	7.770543563	7.313866478	6.952919143
APAF1	3.192642217	3.655816985	6.120630734	4.449187201	3.880087296	6.237909871	1.231565255	0.120641505	5.296989583	0.840362962	3.243263092	3.890552535	5.20359092	6.24229602	1.738075113	5.347868544	3.490196025	1.669749069	7.277482545	4.565847377	5.878378399	4.387400912	2.367383574	1.629868823	0.647496722	4.238836277	2.064665736	2.529617027	7.411641626	5.832646175	7.85665761	7.052015956	7.081731244	6.84410183
APBA1	0.341358864	0.232275622	0.254088781	0.066078437	0.456562021	0	0.012049551	0	0.073533221	0.032431435	0.179937101	0.142617836	0.050474101	0.182016195	0.044249156	0.089158702	0.013913898	0.037159476	0.327297745	0.19346831	0.094744071	0.305033331	0.168669201	0.018765801	0.01173364	0.09121538	0.102620166	0.083819773	0.074232655	0.132926473	0.12607746	0.119379483	0.322163765	0.112661566
APBA2	0.027429545	3.218187021	1.696437753	1.229519446	0.898774586	0	0.219667045	1.493063759	1.408778763	0.107497295	1.174201569	0.496357409	3.57767925	1.354492824	0.607625948	1.292924492	2.421249121	1.073328703	1.921381576	1.457432764	1.907786146	2.724731898	2.410994736	2.91827101	0.424574765	3.292700604	1.749317096	3.021392254	0.404227781	1.440417624	1.567112171	0.777506856	1.271243579	0.280071176
APBA3	1.979596927	3.185508253	5.037586875	7.268078774	4.321232143	0.57730678	6.715408048	4.035236854	4.019777978	7.376015152	3.663789473	4.872729869	5.568727028	4.41681739	3.173260178	4.544221352	4.78237894	4.617234018	6.80314398	8.432680788	10.32752665	4.290253543	7.228711849	5.620152483	10.42608962	7.691951186	5.071372581	9.838422346	7.289909312	8.306995433	5.93158943	5.707410751	5.123628723	5.586294164
APBB1	7.329588598	2.420343868	5.878391158	2.555967628	2.092951142	0.696020697	2.406527807	0.81867822	3.952450465	3.449804271	2.587848247	1.942762793	0.918721631	2.448269048	4.233448878	2.419390414	1.381885656	3.42839392	3.381381876	1.679971963	1.542572233	3.507337116	2.669898792	0.332693365	1.035865913	4.009823941	2.233046274	4.269588517	1.39278644	1.576008962	2.010618493	3.214448379	3.297044402	0.890244651
APBB1IP	0.562022309	18.56249524	12.19975791	11.63801956	6.45498477	16.04466702	6.167747604	6.63022194	15.89674092	6.306345982	8.24344094	5.209996861	4.985104772	20.41138905	6.706309098	11.38806643	6.694321853	1.138506501	3.788845601	3.269137742	10.89132718	6.105876931	14.35917501	0.912260218	7.801146408	12.74845493	4.185168566	5.983679634	13.93430064	8.969235164	11.99452126	20.48852159	13.84805663	5.347940696
APBB2	7.536687114	9.755633475	2.519639969	4.064262467	4.015729157	0.234764622	1.026990757	2.028068803	2.426795174	1.595798844	3.547473276	2.691106986	2.838392913	5.48157337	4.39902142	7.32812367	4.865817614	3.911096727	13.08340708	4.682564083	6.522513561	10.39836423	4.081783383	3.242812291	1.017248753	6.739935494	4.248671611	4.831940215	2.604370162	7.717652886	6.063075123	2.664694022	4.520204371	6.834401924
APBB3	4.620250113	8.746655423	8.475169311	8.08103499	9.255766309	4.185425206	2.473594975	4.431300911	5.672167849	4.539337637	7.427329919	10.61303488	3.308945425	6.549462634	5.465948619	6.320531861	6.329340831	9.7665256	7.50637306	6.728775931	7.956638154	7.710769104	10.47065527	8.084081456	6.368570999	12.29726005	4.780219839	9.320438117	5.640360509	7.163854083	5.211058574	9.706326771	8.453824215	8.879657144
APC	5.78758238	3.508629568	6.094234018	4.936486084	5.518427668	1.066919771	1.576817376	0.798862054	4.217810716	1.602634317	3.228074964	3.928392251	3.489082466	3.984503318	1.700704201	3.525378568	2.591121194	1.945577653	10.1149217	3.444335386	8.496745781	2.77483912	2.099820824	2.083635468	1.530108166	3.310199916	1.983268661	2.240867916	7.399652174	7.073989849	8.034098228	10.9437321	9.586202912	10.10154324
APC2	0.375407633	0.123019751	0.373570094	0.515193624	0.485401754	0.144723733	10.32326	0.113485292	0.3372307	7.656277485	0.189516623	0.251066203	0.459172993	0.335083463	0.108427726	0.43934288	0.408236628	0.174921908	1.057307154	1.836560223	2.23667836	0.378059456	0.510740417	0.547768918	0.298365096	0.517242203	0.308809932	0.92966545	0.895134637	0.860789124	0.849269704	0.960502171	0.971780194	1.592749008
APCDD1	0.03170344	0.231364185	4.579755493	18.13478636	7.02754487	0	2.538941502	2.996570144	4.022823248	3.882713498	13.35615906	4.377851626	5.84570564	11.79966842	0.762845614	8.567776731	4.29105261	4.926681425	4.811644248	3.301660286	2.903763097	18.80161016	2.147209353	2.054939935	4.296690644	10.45079153	20.05971444	17.51817335	2.325902977	5.626227954	2.823753888	0.826439783	5.015280876	2.136486419
APCDD1L	1.278554605	0.751276701	0	1.474566172	0.040157168	0	6.715934146	0.383194389	0.016988375	5.198013722	0.064954463	0.041186237	1.065190078	0.57717319	1.21396694	4.280590267	0.210953326	0.283609999	7.550169757	3.064451418	0.75242463	5.412296288	0.091330393	0.912253412	0.016942638	0.938428552	2.272048311	0.605152393	0.750310981	0.346963878	0.742195366	1.209659389	0.804842519	1.919579326
APEH	10.43659292	16.37845503	18.13723446	14.36835648	21.22414247	2.309679072	22.91587627	28.78547904	15.31131443	15.26140415	13.46335327	16.06522573	9.087982582	12.78299633	7.714042767	9.77338382	9.719511676	5.915054566	10.79731298	10.46352444	10.11805803	12.3409613	18.25782387	25.0584629	12.92653249	14.63684502	15.13171499	13.80228498	10.01935284	9.342880299	10.4930919	15.40129319	14.375947	9.498866571
APELA	0	3.04740803	0	0.376350913	0.256231069	0	0.444066316	0	0.346873035	1.314727767	0.939432051	0.407335747	0	0.263055163	4.08847218	2.31374866	0.294844907	1.633559646	4.752144657	0.885842952	0.034916365	0.142900427	0	0	0	0.430704025	0.34217163	3.585492248	0.234490461	0.979757184	0.652279823	0	0.800943814	0.581273869
APEX1	66.3343542	62.17528878	60.58821212	55.09611504	58.06835023	13.07778135	59.42184169	53.09316844	101.0026376	45.51371936	63.17541364	71.32134995	44.10603904	61.28798243	46.55003123	62.29281212	55.82906455	51.17167783	39.05950188	33.29957731	32.74015505	61.63332305	76.01787936	53.21868386	62.2668899	49.6555298	67.95933053	54.02724661	34.24553314	20.41367431	31.97707575	38.97459055	39.63276434	42.05314346
APEX2	2.8595892	10.57147029	9.720349118	8.682493677	14.75673814	0.664646631	9.511161517	14.71229657	8.19302483	12.06013648	8.548167511	9.593772195	6.919411166	7.061535477	5.022909341	7.337381116	13.33795239	4.758199341	7.069130628	14.43820476	10.03781463	8.823854046	11.92068496	11.80615043	14.07107759	15.05994037	12.03457386	15.46932561	16.9459343	6.743823032	9.883719685	7.156389681	11.05088452	9.533080812
APH1A	17.61799534	38.66726403	40.21557234	32.55827422	48.12494858	1.369413389	12.75743837	29.701935	41.29350628	11.26839703	23.06395903	26.23737008	25.68245321	26.95333033	23.34147234	20.16521854	35.7222918	29.94625485	14.59314731	24.15579193	23.66448825	34.29166701	51.3826948	23.34366219	45.17268308	47.98806223	43.01586683	44.27388604	20.26542003	11.28667028	15.48945184	9.206058274	16.81230187	21.04206384
APH1B	4.921249236	7.623686695	5.510615573	3.161600724	3.404756226	1.721267454	2.521729265	2.040387328	5.332831575	2.049614773	3.340059236	2.95515371	2.759469459	5.398448312	2.383880973	3.448551713	4.713817836	1.902934664	2.124440151	3.109869005	2.453964564	2.062206974	4.303167619	0.628628145	1.645181348	4.784200206	2.384572669	1.879478269	3.35098919	2.224660077	4.436097076	4.326694468	3.390723317	2.829336726
API5	21.242604	24.92428588	26.20353335	26.17192238	25.6968746	1.581416272	14.80550133	11.51260013	31.87143752	12.66121566	24.84715614	23.99038068	34.89606522	23.78680128	14.26548088	24.72351708	23.98414326	16.91080424	19.52582314	15.72733003	13.24148515	18.671665	22.85254919	21.74116154	18.53862656	15.41909612	14.75968625	18.88214874	26.31985266	15.77980996	28.79409582	17.93689757	24.39475884	23.96867631
API5P1	0.046791443	0.023348571	0.018243751	0.022644098	0.104834142	0	0.181684881	0	0	0.978011818	0.084784932	0	0.058542758	0	0.023828401	0	0	0.040021142	0.118916701	0	0	0.038977432	0.052983725	0	0.014743461	0.021489981	0	0	0	0	0	0	0	0.03397455
API5P2	0	0	0	0	0	0	0	0	0	0	0	0	0	0	0	0	0	0	0.089901978	0	0.108000651	0.019644834	0	0.047536689	0	0	0	0.022749483	0	0.0388527	0.036850822	0	0.116584408	0.273973676
APIP	2.881629264	8.125407735	4.248090011	4.44625363	2.417353139	0.559548143	2.801528436	2.308961308	3.889850914	3.770165005	3.262400905	3.703740048	5.407992808	4.080396153	2.54839319	2.36138307	4.659573247	5.044486159	3.103765999	1.613181724	1.626842864	2.960992175	3.860108071	1.094100931	6.07769284	2.231422681	1.704232565	3.460871057	1.628647631	1.706672382	3.827044479	2.979739899	2.994168076	3.7392376
APLF	0.950649968	1.126621731	0.671809822	1.140551617	1.467996337	0.155016141	0.442180512	0.701986454	1.206084165	0.620938127	0.520354894	0.927261794	4.131920752	1.303995965	0.448815522	1.392904267	1.714937133	0.36420081	2.567000738	3.330019727	2.569815079	0.77952133	0.313966627	1.067899882	1.588181758	0.618525932	0.530179878	0.807190538	3.341680779	2.728570416	3.493194484	2.940616703	2.415064662	3.595064532
APLN	1.014082247	3.894148265	0.893915326	5.857014183	2.54365899	0.862745837	0.68479044	3.981339044	0.376108317	1.094350977	2.423358815	3.71063576	1.144643339	2.877614186	8.464769777	21.66668667	10.95921099	4.402762718	6.30295618	1.999097541	6.141603345	13.75447304	0.649029964	3.377196202	1.701823236	2.64256364	6.890817985	0.223292737	3.39005164	0.944296394	0.47365666	0.34219962	0.299700136	1.736730246
APLNR	0.031503067	8.488685957	2.233029237	5.268841711	6.796971246	0.147945447	3.082518764	0.914558138	4.41617314	2.074154276	10.04656836	18.3182729	0.567573444	7.086683567	22.7359149	14.31194348	5.540463446	9.053471925	36.85678076	6.445530838	8.396545025	7.998611214	3.392418342	1.076341013	1.477028184	13.27336906	13.49077245	14.22226074	3.439554133	16.70680665	10.07911376	4.082163564	7.96594623	8.845335053
APLP1	0.740821846	0.636465699	0.602802268	0.776254035	0.512366356	2.88913664	13.7697361	0.728485279	0.183173346	9.896484461	0.782065241	0.655020005	1.789269073	0.844582635	0.856219086	0.508971979	0.389924044	3.289374479	0.392919515	0.328592089	1.519315509	1.658140053	0.404841453	0.17529804	1.199599946	0.878702757	0.639074382	1.099915078	0.231144568	1.305391218	0.075495802	0.48910804	0.437882447	1.101524429
APLP2	89.43068631	116.8366132	41.77130898	39.88293876	61.58336362	192.2544513	9.64678198	61.26225319	54.89305198	24.94858793	44.11839483	53.92986961	64.4992926	34.95249712	22.85566068	63.04194335	74.07464843	27.8638946	53.55476904	34.54823469	28.62522164	58.04231913	63.20117136	82.49689565	9.749422895	69.8471399	40.94035367	68.11628617	59.57594017	29.19831268	26.19730893	19.94491954	36.39284019	44.88457127
APMAP	37.27578433	78.52940801	29.40031733	34.68025669	54.40068911	26.38901855	18.05484248	25.20502884	40.52475153	20.98749993	30.71075613	28.46525319	40.6515517	34.61897594	23.48874386	38.34447897	26.70589529	76.62344537	24.67727491	30.37871506	17.25091089	39.57305314	44.90932032	14.95873434	39.42680293	31.57713659	45.67818065	37.49492947	32.88657845	18.65336507	25.28428875	21.8700946	23.1529476	45.78257547
APOA1	0	0.049517335	0.61905761	0	0	1.669934234	0.096328711	0.446644672	0.047028213	0.907442496	0	0	0.031039173	0.171189059	0.202139802	0.029698697	0.027808253	0.190971673	0	1.31231722	0	0.123994219	1.797874705	0.325045461	0.078169334	0.113939156	0.019532972	0.19145351	0	0	0	0.033486498	0	0
APOA1-AS	0.460157408	0.187866833	1.174340191	0.425129861	1.687029001	4.125549453	5.603832957	0	0.475795206	12.13177625	1.743387026	2.451202897	1.099106478	1.515464064	0.127818418	2.253513913	1.125369887	0.644034726	3.588094948	4.149066878	7.950357011	0.627238963	0.710527747	0.189724581	0.079085707	0.057637427	0.19761955	0	3.645292355	2.274297675	5.098635169	7.495741425	5.842128195	4.009359002
APOA2	0	0.261158091	0	0.434191585	0.30710672	0	11.03182906	0	0	6.250996167	0	0	0.046772256	0.472928644	0	0.223761611	0.041903654	0	0.475037615	1.906877267	0.913072174	1.276768693	3.7674512	1.130316816	0	0.137353954	0.147169057	0.072124285	2.235620475	1.262568861	0.379699947	0.630750967	0.400417065	0.732879584
APOA4	0	0	0	0	0	0.412981731	0	0	0	0.877256018	0	0	0	0	0	0	0	0	0.060951873	0	0.073222438	0	0	0.048343489	0	0	0	0	0.163915147	0.039512115	0	0	0.039521033	0.069655901
APOA5	0.012152576	0	0	0	0	0	0	0	0	0.666768893	0	0	0	0	0	0	0	0	0.231635989	0.17218964	0.222614346	0	0	0.036744045	0	0.033488	0	0	0.062292831	0.060063308	0.056968556	0	0.090115296	0.052942798
APOB	0.003176651	0	0.070597951	0.023059474	0	0	0.323780886	0.005361664	0.009032665	0.510425476	0.066194153	0	0	0	0.050957552	0.017112602	0	0.004075528	0.3451295	0.306067433	0.050916951	0.230216045	2.061105483	0.300149883	0.02852643	0.085348327	0.043144314	0.075842859	0.113982269	0.105977631	0.067011435	0.043414111	0.053000775	0.077844979
APOBEC1	0	0	0	0	0	0	0.771496541	0	0	0.830594963	0	0	0	0	0	0	0	0.441853221	0.706945741	0	0.121323566	0	5.264698904	0	0	0	0	0.153335095	0	0	0.062095085	0	0.065483106	1.846625723
APOBEC2	0.286467158	0	1.053097134	0.445602789	0.641816903	0	1.906823075	0	0.610917324	8.660630278	0.370765269	0.141056598	0.460814408	0.035298758	0.125042171	0.220456704	0.240827689	0.131259611	1.014046411	1.507609308	4.638491921	0.127836496	0.417056947	0.092801858	0.058025959	0.310120405	0.241659007	0.029607928	1.835500737	3.18565138	4.939931077	10.27439074	5.841679018	5.281699521
APOBEC3A	0	2.003541083	5.946549789	7.946368902	4.900707162	25.75131677	0.87259596	57.11520834	9.741341862	7.750370367	9.44715565	9.863239079	0.768528863	3.1359009	3.036554739	16.35680294	4.920480576	0.29472737	1.789550097	1.047245997	1.280740549	5.628503207	0.933057324	9.33158501	0.878042518	0.839458084	12.56273263	1.907714873	9.753107643	0.962617666	0.877902843	0.950459855	8.147064764	0.598300763
APOBEC3B	0.770150291	0	0.029059139	0.10820439	2.963942083	0.875031774	4.702629496	1.865966481	6.728606216	2.920881813	0.990350014	3.724943197	2.307900007	3.214309328	1.575112573	2.275145745	6.516283387	3.792932008	3.054296435	5.84333171	4.294924639	4.22173285	4.641664916	6.53509121	0.035225675	10.79950893	4.181044953	4.960827026	14.54921996	2.025996188	3.668522615	0.201201574	2.118564971	7.18384339
APOBEC3C	27.08695397	24.5217995	31.95692693	37.72347555	32.60925886	1.393343711	68.05059433	17.40709644	43.14433008	44.21746562	23.00335351	25.35014327	25.2839065	37.84626809	20.28872461	36.21293433	32.86797403	13.47816356	19.60996742	47.48584536	41.52748965	25.2090485	25.14010052	15.28815665	50.3239639	52.46331251	20.89576037	33.17173246	28.98135258	29.63766151	41.01011291	29.7564491	26.53530901	17.72252635
APOBEC3D	0.149061347	0.739155911	2.876854749	1.379605977	0.9914595	0	2.713055478	0.078622183	1.94705731	4.016212492	1.553048886	1.509244226	1.853313642	2.314302716	0.256193009	1.555798194	1.754383989	0.191240269	0.674786422	0.184804166	1.151949986	0.640244412	1.012726891	0.676043918	0.545997958	1.899755136	0.319079746	0.795349985	0.644686442	0.276272208	0.414892439	0.679055314	0.287848502	0.233373443
APOBEC3F	2.56438851	2.04447636	8.301806969	11.69635391	5.029257905	0	16.20509209	2.268354265	12.7656793	13.66561855	4.475486744	9.01422149	7.961959488	7.707203883	3.662458971	7.135455463	12.7884342	3.383218509	7.712621036	9.078547384	19.5452752	6.5718211	7.218256208	1.471643208	12.29869337	12.35136997	2.865574912	5.592190495	11.3946307	12.29732306	12.13195656	15.561533	11.23169582	8.679491556
APOBEC3G	1.394821606	5.440513376	16.18328404	25.11774764	7.734948503	1.515541514	9.713307471	1.571923083	18.34634854	10.42341683	10.17232055	12.7582606	14.50292643	15.60292079	8.272228434	16.54457216	19.4025401	5.42409039	7.604315112	9.562444122	14.63017836	11.57200319	11.93386043	1.990787903	26.0338015	21.45021855	3.535061912	9.966005593	11.14644102	9.741258782	14.86924891	18.58890503	8.977899996	6.46813074
APOBEC3H	0.075305173	3.381903342	2.268145929	7.62568495	2.10897355	0	16.6667921	0.444859522	3.666922466	11.06713013	4.332322516	5.515696368	1.236604611	2.825508938	2.847408149	4.732799538	5.191229636	1.714894757	1.363597181	2.774193946	5.819603446	3.575579635	3.741260852	0.341534577	13.41808179	6.873873663	0.844898612	4.576519396	3.956565732	2.768169489	2.934427095	5.241132139	1.070290217	1.250757723
APOBEC4	0	0	4.568845838	0	0	0	0	0.029967113	8.342624169	1.113304067	0	3.70242999	0	0	0	0	0	0.968095295	2.45352541	0	0.894401173	0	0	0	0.243353248	0.024462775	0	0.025690708	0.77357693	0.515541503	0.801092135	0.584151951	1.930974114	1.198905916
APOBR	0.031054447	17.03312742	9.001068268	9.900701718	7.70903246	2.26049875	12.62475149	4.591535498	10.26951316	16.11353133	6.606084752	7.621148149	3.193760616	11.40008375	3.700565683	11.31996535	4.93942635	1.458207053	5.043140625	1.883242449	7.82188262	8.715084541	16.81548608	2.40371171	15.07071783	7.0684583	5.354671607	4.610333812	8.022764614	6.039617425	3.464715803	2.848259788	3.983823261	4.342775382
APOC1	0.133925142	89.84496014	11.7040108	16.08245985	7.522765187	0	63.07018692	20.73142427	4.188911043	20.99428292	5.789389735	6.5285371	6.498911888	22.1461996	28.46903476	6.286955998	44.48850678	7.412851901	9.226187496	3.686732653	10.86452044	3.70538912	221.0385445	1.475104764	64.52725512	18.74237096	2.982594332	3.820360699	3.43243111	0.78011551	8.699667725	9.606680533	1.087679173	10.02276831
APOC1P1	0	0.037586719	0	0.182263259	0	0	2.193583449	0	0	4.526432626	0	0.086543787	0.094242605	0	0.076718304	0	0.084432735	0	0	0	0.402450189	0.031373093	0.085293629	0	0.023734143	0	0	0	0	0.031024171	0	0	0	0
APOC2	0	0	0	0.155893255	0.020048069	0	1.876213928	0.030206213	0.101775342	2.384646975	0.097283623	0.030842733	0.03358646	0.21611101	0	0.064271952	0	0.068881374	0	0.050714821	0.122936912	0.044723345	0.151985989	0	0.456756013	0.221921614	0	0	0	0	0.041947212	0.018117315	0	0.058474435
APOC3	0	0	0	0	0	0	2.059165248	0	0	3.197454917	0	0	0	0	0.207741829	0	0	0	0.207348982	2.003762486	0	0.067962959	0.369540066	0	0	0.2248259	0	0	0	0.201621288	0.063744262	0.055063248	0	0.029619845
APOC4-APOC2	0	0.077105177	0	0.149557517	0	0	3.149933061	0	0	1.211151868	0	0	0	0	0	0	0.021650603	0	0.049088086	0	0.029485142	0	0.240584928	0	0.012172021	0	0.030415475	0	0	0.095464207	0.150909051	0	0.015914292	0
APOD	23.40161371	9.018691123	8.714567247	12.82416567	5.139751887	0	5.931428345	0.361869602	8.428174992	11.42720226	11.05239959	3.233082083	3.178682544	11.33613894	26.71134415	4.793102033	18.02410236	139.7196011	24.64206273	6.683183868	1.104585634	18.57832607	7.046449529	0.129649448	1.033585751	45.07829216	2.924557961	234.2699046	0.989086528	1.271581503	10.25153962	40.05564352	15.68637812	7.518937561
APOE	7.094530913	640.1657085	206.5664709	389.0869867	79.7277766	4.6442581	389.9168167	291.5766137	81.66999738	123.6843471	114.7805845	91.36701351	68.34726666	297.2898413	171.9396914	177.2127617	504.8640576	51.19199132	98.67426692	59.70414447	194.7917691	106.4026973	2843.698051	43.6977592	759.9369373	456.4161071	102.411326	133.6551721	29.78140337	8.673089529	52.72081042	46.3354094	16.08802748	69.36599895
APOF	0	0	0	0	0	0	0.719853507	0	0.078096997	1.614574903	0	0	0	0	0.083920431	0	0	0.035237274	0.314106504	0	0.503121402	0	0.046650393	0	0	0.075684832	0.032437261	0.119225859	0	0.305429799	0.273598549	0.083413597	0.441275949	0.179480714
APOH	0	0	0	0	0	0	2.471569099	0	0.025138204	2.771767726	0	0	0	0	0	0	0	0	0	0.100211268	0.161946923	0.795350306	3.033238687	0.400956979	0	0.024361765	0	0	0.090633262	0.065542055	0	0.035799379	0.087409131	0
APOL1	33.42345942	22.40215444	45.62378943	91.28711515	40.17842726	2.734455645	69.81392561	30.26255635	56.6156071	124.3254792	19.9247401	107.1878129	14.67045903	56.13457387	34.47784698	29.57601997	38.02354698	41.05215031	34.34121026	19.55375567	27.86066932	36.85394305	61.80583863	17.06894025	51.35777245	66.26450035	56.40451698	49.87366657	15.50640084	29.94417028	26.37767988	16.8231446	34.07011183	12.63951746
APOL2	19.30643931	15.63462943	31.90483262	59.52297426	30.05601475	6.634971126	73.74377588	16.13330809	28.72673304	72.96034127	21.27629683	62.96892673	18.63647523	45.39844734	27.67760369	32.43438678	26.02801439	25.81019074	24.97097123	14.65460357	31.99478999	24.41912636	38.68230119	10.08671497	27.66853398	30.41942606	24.03869677	26.86976377	20.2880633	19.22782668	21.68331325	26.98350466	20.25977559	11.54432594
APOL3	5.068742556	6.219598776	20.86295484	25.63430037	12.28625589	0.356122066	15.83023045	3.516390133	16.20014746	10.54229947	8.74329345	16.7831297	5.535271795	19.93919797	14.86551383	13.83181203	15.99123958	10.6352405	9.493990189	4.897258937	20.77259504	6.443132697	22.09266887	8.851466737	14.75497914	21.69373719	4.06783652	12.22583636	13.6864981	4.798331531	17.23149664	14.44442162	11.64092315	5.329243
APOL4	0.559857383	6.350170918	4.709931798	6.549345875	1.990051544	1.074439015	1.975278024	0.308924978	5.87789241	4.59917043	2.487347661	7.514770133	1.485112674	6.955662527	2.491933278	1.372643225	3.982523262	8.170396273	9.039775789	4.317170133	2.810436151	2.811631506	18.43324977	4.402810061	3.480602621	2.536652814	1.761083798	4.167341202	3.504430906	4.243709502	7.419220136	1.49321461	4.763607813	5.610926094
APOL5	0	0	0	0	0	0	0	0	0	0	0	0	0	0	0	0	0	0.231137405	0.187306208	0	0	0.163716058	0	0	0	0	0.038685607	0	0	0	0	0.066320964	0	0
APOL6	14.57640584	10.4783201	27.4092482	55.89192424	20.67700931	5.087063489	9.229739144	1.924530595	33.91086831	7.332189673	14.83360735	32.98535943	14.08401312	31.60870681	9.947091755	27.57832559	20.72870788	6.845687395	25.53924437	11.24324681	37.15464994	12.60741432	21.69893191	9.547664747	11.36777525	15.04986631	5.903222629	10.03068087	28.55568348	28.67225634	34.26909405	34.41256624	32.24775096	15.23688588
APOLD1	2.4484916	2.711277466	1.258927112	1.520090174	1.467962642	0.145069468	2.348383065	0.290877111	3.051152538	2.752557076	5.620879281	2.740306324	2.587423381	7.595124927	4.942838654	7.170133891	5.4398672	4.60560854	4.462454686	1.953476367	6.991398236	7.398635592	3.203309826	0.825850696	1.155701716	2.172882464	8.079892082	4.116924505	3.608537756	5.423982867	2.81614457	2.027738523	2.547837976	4.476403809
APOM	0.82289047	0.361058928	0.597427887	0.329567107	0.143041766	0.899490494	0.991605434	0.670505134	0.363080468	0.222409314	0.616989143	0.342317173	0.213010997	0.489504457	0.346803709	0.458576506	0.429386236	0.87371458	0.108171216	0.160820974	0.617251916	0.372281439	0.578352465	0.193039047	1.609346488	0.078192461	0.3351199	0.143705466	0	0.455793666	0.548699854	0.962313193	0.368224126	0.339950168
APOO	2.182009785	3.611040588	4.800130089	4.083347661	7.602146057	3.807448074	4.838624332	5.000598063	7.214803411	9.963521369	4.370886045	5.675220108	4.170145174	4.092240615	4.098120325	3.702479624	6.125804867	9.56688997	2.251230106	2.496039942	3.185736172	3.664425275	6.154263413	3.07174283	8.420627926	4.606144109	4.220118042	5.880136958	7.51635936	2.424025421	3.929631918	2.08734876	3.166788594	4.77477434
APOOL	5.010309718	3.82823143	4.11033265	2.825013708	2.675394631	0.0253369	1.613049869	0.649571963	3.155113327	1.155862699	2.672080604	2.572457243	3.901569024	3.17684505	1.434180045	3.603901497	2.878604395	2.062696283	4.723570037	3.261610475	4.430885613	3.653777118	2.791881409	2.985206758	1.672756902	2.140858964	1.580201898	2.695904007	6.535809827	4.248662635	5.446065192	3.098636373	3.747312725	6.459704518
APOOP1	0	0	0	0	0	0	0.463419206	0	0	1.247295477	0	0	0	0	0	0	0	0	0	0	0	0	0	0.120287094	0	0	0	0	0.203924841	0.098313083	0	1.248503351	0.098335272	0
APP	140.45624	186.0782413	97.00704304	71.89863088	192.3730576	3.108330096	42.82826973	60.69070883	123.0365272	20.34221223	81.33670712	91.23536211	98.7986893	126.3637619	55.91962716	145.9693776	105.9692055	90.41346995	122.7183262	102.0342371	67.79463309	150.228904	67.60433025	63.19940269	25.98481348	149.34853	166.9865956	255.3584243	62.52162554	66.90943103	54.85729645	31.48659695	55.29730501	83.69807426
APPBP2	8.725763858	6.91489825	5.994409559	6.94169073	3.603788632	0.660757084	2.263978316	1.400716766	6.174010082	2.18693484	4.744556551	5.2277495	8.919619829	4.829717827	3.435598862	4.950215854	5.858046798	4.338419896	7.53638806	4.223667499	7.060482439	4.806328639	3.422670291	2.520036534	2.932733593	3.279158746	3.475460752	3.771572113	5.091265704	5.922676364	8.102072535	6.223741653	7.524380816	5.950379651
APPL1	9.79171757	9.253975254	12.8006643	8.046172625	12.52576456	1.549053832	2.711064953	1.667376065	12.10245283	1.312382558	9.089616588	7.323686471	14.19068785	8.359160351	4.527667147	9.350550065	9.177633046	5.112611323	10.43606914	5.447058766	7.361181893	6.276402958	5.198703105	3.483040812	5.365441742	4.863097481	2.796128372	3.939428871	10.23909727	10.12916911	14.76803095	10.95332731	12.54429772	10.06628292
APPL2	18.70254448	15.88049144	12.02674052	9.655869224	10.72527883	3.421299098	4.310051851	3.545351044	15.77489999	3.638675407	13.27558185	11.92956451	17.7696235	12.78176001	5.891483674	10.76256666	12.43456581	7.206070694	15.67332097	11.83983221	11.73498881	11.16470664	7.502460267	11.66681517	5.04428362	12.17186828	7.578000109	9.93630266	11.12051028	13.03396632	15.85833827	17.89109609	16.28051351	20.71986747
APRT	11.83462765	38.93254443	20.672507	18.77463199	26.1198655	3.189910619	32.33396346	134.0258533	22.61986618	62.24993687	13.53862848	20.75601297	7.918208303	12.66412916	35.48198179	9.546541535	15.04452731	33.16549633	10.75592655	13.77012869	22.5224786	18.57405435	37.11843454	45.75526232	51.92143321	35.43749142	56.78693132	42.98115372	7.532664661	12.73457051	11.20583819	15.64367349	17.06397847	21.79534292
APTR	1.967705945	1.876547254	3.581248275	2.272152579	3.225566194	11.75613657	2.964686998	1.743931326	3.218792939	4.227929313	1.954794098	3.927971246	4.206108283	3.119248721	1.903504873	1.978124821	3.078499241	5.156207803	7.472188439	5.145493013	9.707098548	1.813142134	3.187312874	1.320829892	4.955229751	1.852782987	1.274104239	2.836229353	5.101541689	4.290002369	6.846894542	3.161038993	5.211134988	7.463551117
APTX	5.749621488	16.99078414	8.433822603	11.81264103	5.849020229	3.225585589	19.33224951	9.45262328	6.539515662	13.34925473	9.652294968	8.751977457	7.115826601	8.621169543	6.257958058	10.59226875	10.1165971	9.067181161	13.98032314	10.00494064	14.87334386	5.840545507	5.65886876	7.555134251	24.85963905	5.755163278	6.181100375	6.385825969	13.85978489	7.703345089	12.56589675	13.56039669	13.54343229	14.75140181
AQP1	0.863904888	4.741901066	12.40665341	11.61652094	13.95586078	0	3.034957339	4.547974002	17.78994466	4.567970043	28.3382425	26.20858292	2.959519607	23.02894023	51.17979712	26.23639086	8.865093093	86.65427862	29.3392773	4.935120497	8.132422849	27.06344392	7.32509635	2.394396015	5.249702299	32.57268035	27.8230492	44.54540736	2.108707522	12.8856253	21.11677596	6.295500616	21.31988851	9.700253357
AQP10	0	0	0.21634605	0.358037564	0.034533062	0	3.052258436	0.104061193	2.264412558	3.865962944	0.074476584	0.425016086	0.115706235	0.389980427	0.282572394	0.110709279	1.209392104	0.184565216	0.11751585	0.873569429	0.235289377	0.847402028	0	0.217482424	0.135984629	2.378524614	1.262109501	0.178422643	1.580150597	0.622134797	0.493739913	0.218451186	0.152393929	0.145488748
AQP11	1.051765913	1.780474718	2.2075243	1.198738455	0.506523338	0	0.515254075	0.215679418	0.936324654	1.386809328	1.282389789	0.372687311	0.756340175	0.932632656	0.180204765	0.564820627	1.173424731	0.403552087	2.566809047	0.58495609	1.868134807	0.614106038	0.818085516	0.326923854	0.408829534	0.365670505	0.162524759	0.497811088	1.68791212	1.748955277	2.338504538	2.666844574	4.166854542	2.826296893
AQP12A	0	0	0	0	0	0	0.078744021	0	0	0.211939989	0	0	0	0	0	0	0	0	0.103079345	0	0	0	0	0.040878277	0.025559847	0	0	0	0.069301668	0.066821292	0.031689168	0.054747156	0.033418187	0.088349433
AQP12B	0	0	0	0	0	0	0.083059089	0	0	0.335331027	0	0	0	0	0	0	0	0	0.135909944	0	0	0	0.024222048	0.021559176	0.040440738	0	0.033684471	0	0.036549654	0	0	0.02165521	0.008812365	0.023297716
AQP2	0	0	0.10238537	0	0	0	0	0	0.046667718	0.4716834	0	0.150853561	0	0	0	0	0	0	0.271119029	0	0.02505381	0	0.120797969	0.215035882	0	0	0	0.01583216	0.028042626	0.027038952	0	0.022153205	0.155509066	0.035750224
AQP3	1.689158293	1.324521058	188.4991309	73.47669386	33.20434078	1.58653302	38.04089242	19.7535013	134.7940372	39.71920432	181.1650528	147.27388	1.449173179	8.034192511	4.989152741	5.113044513	2.8671373	23.63201989	51.91294767	9.527873777	7.754038571	2.040258248	7.459522149	473.1035998	10.02882659	5.696459686	98.45428938	105.1691794	4.782761835	47.3879804	21.90756173	11.68504943	244.8467667	4.85332484
AQP4	0	0	0.372209034	0.09125628	0	0	0	0	0.268096114	0.061584564	0	0.196343962	0.10321884	0	0	0.387990316	0.105685279	0.498979198	0.134785485	0.022265456	0.071964404	0.05890501	0.186835019	0	0.022281194	0	0.009279383	0.301279802	0.020137365	0.009708314	0.050644524	0	0.043697275	0.256721789
AQP4-AS1	0	0	1.170316644	0.009848095	0	0	1.955650405	0.154563241	0.453269619	3.057167197	0	0.666352265	0.09547764	0	0	0.042632	0	0.213217478	1.564463595	0.24989319	0.077661759	0.025427386	0.011521518	0	0.048090351	0	0	0.220844271	0	0.142486012	0.66777255	0.075537515	1.144337075	5.736703598
AQP5	0.062471334	0	16.82112534	3.899950282	0	0	0	0	10.44490373	10.87032896	0	13.0057177	0	0.366414211	0	0.022435514	0.063022206	6.299667524	13.16963033	0.070812418	0.286091911	0.234174759	0.169772784	21.70298232	1.145609953	0.068859144	0	0.036157798	0.1280886	1.512926211	0.673558731	0.151781771	4.864074668	0.040823531
AQP6	0.009183737	0.034369606	0.042968319	0.226661722	0	0.107822203	0.267444112	0	0.065283852	0.323922319	0.008320351	0.134531803	0.017235243	0	0	0	0.030882396	0.176735987	0.673934725	0.026024841	0.073600756	0.022950253	0.343170079	0.77055035	0.026043236	0.025306977	0.037961525	0	0.047074871	0.090780027	0.075339777	0.111565077	0.136200774	0.200045119
AQP7	0.017933899	0	0.985919659	0.110655623	0	0	3.655833219	0	0.344211066	2.354498753	0.113735228	0.502243928	0	0.015468825	0.041097527	0	0	0.586717719	0.640934531	0.088936785	0.174525324	0.033612749	0	0.108448444	0.055095021	0.012354796	0.063540723	0.097312178	0.103418194	0.099716753	0.273227832	0.276867615	0.387874897	0.029298441
AQP7P1	0.315525071	0	0.738129935	0.065440359	0.302965655	0	20.47736388	0	0.096126567	18.19499737	0.694235791	0.504935379	0.084592884	0.933103232	0.034431469	0.36422823	0	0.289147967	0.687327151	2.490801407	0.670878688	0.056321457	0.229680644	0.034071751	0.063911846	0.031052509	0.026617179	0.228278539	2.021685501	3.620179357	0.581079271	6.730625873	1.810498211	1.890057874
AQP7P2	0	0	0	0	0	0	0.922386739	0	0	0.531987696	0	0	0	0	0	0.121875921	0	0	0.474353122	0	0.103608694	0	0	0.06840534	0	0	0	0	0	0.08386361	0	0.503873683	0.33553015	0
AQP7P3	0	0	0	0	0	0	4.875472761	0.076371519	0	3.191926177	0	0	0.042458964	0	0	0	0	0	0.172492044	0.32056054	0.051804347	0	0	0	0	0	0	0	0.173953178	0.307499902	0.053028368	0.503873683	0.111843383	0
AQP8	0	0	0	0	0	0.505929701	4.343943578	0	0.094254997	1.948624883	0	0.057127426	0	0	0.050641639	0.208329776	0	0.170110978	0.063182343	0	0	0.041418665	0.506719788	0.150337705	0.10966811	0.022835941	0.078296838	0.047964426	0	0.061437029	0.077695328	0	0	0.036102443
AQP9	0.043681656	42.63456298	1.243282007	1.596006396	6.157453052	218.3702788	0.424024992	3.526629014	2.38063065	11.29853065	3.508986684	2.095322735	4.003256913	27.74317577	3.826097178	30.12004204	4.088423575	0.401634124	6.27225863	1.506049897	0.866854069	13.44498512	1.595162248	4.391464266	0.564307687	3.470681776	13.18093383	2.865351821	17.78199395	0.629689977	1.382196288	1.872014277	1.529592235	6.256095737
AQR	4.670992882	4.498258936	7.440909566	5.57828506	3.42467497	1.986751623	1.733916805	0.887412441	6.150795221	1.883113751	5.337539877	4.968616497	4.227862053	5.018542401	2.106509518	5.489569666	6.808631315	3.104685685	8.926444175	9.018480748	7.231370641	3.280408464	5.112706192	10.32776023	2.782828302	4.756659907	2.658540252	3.34287905	11.1371182	9.391893572	12.60909374	10.11292239	11.26808238	11.72374382
AR	2.092459593	0.082793759	0.532631837	0.669130868	0.202392125	0	0.161063113	0.024893229	0.450822941	0.722503838	1.219288069	0.085785047	0.325227358	1.275317169	0.18870601	0.79450698	0.071293614	0.525083654	2.154067824	1.123229075	1.507038131	0.453801048	0.097071161	0.055741651	4.689528586	0.871256824	0.074028051	1.611236773	0.132299732	0.166289557	0.967934786	0.630820091	1.150618899	1.373396261
ARAF	11.99903782	14.3917686	20.26945221	23.37863752	15.67322323	5.882193793	26.69714129	13.39289635	17.89291132	24.12590538	17.64949661	18.17608043	12.01583888	16.48141427	14.83002805	12.80093651	13.92404482	11.72738348	17.8421306	19.08765265	20.65599785	19.56314261	24.94087062	15.43050322	21.97292887	23.81187177	21.29201111	26.19289823	20.49055258	16.97470629	15.6706477	15.5059821	16.30334827	13.94648079
ARAP1	8.462589254	30.60792441	31.16192183	30.33383909	13.83256562	22.3443074	17.05562806	8.230325713	22.8317404	10.00866472	26.78031067	28.12458063	18.30757311	33.15900811	7.036456159	24.47513691	17.52131231	6.629761217	17.9147826	42.11827798	34.23519677	16.07879336	46.02785567	25.27261589	10.9346469	27.55157488	12.99525846	27.8056203	34.77999406	20.70402309	29.79266444	26.07497753	21.79186069	16.49343238
[truncated: 26,028 more rows]
